# Supplementary material for: A synopsis of the tribe Lachnophorini, with a new genus of Neotropical distribution and a revision of the Neotropical genus Asklepia Liebke, 1938 (Insecta, Coleoptera, Carabidae)
Source: Zookeys. 2014 Aug 1;(430):1–108. doi: 10.3897/zookeys.430.8094 (PMC4141162; doi:10.3897/zookeys.430.8094)
Supplement: XML Treatment for Lachnophorini [file zookeys.430.8094-treatment1.xml]

<!DOCTYPE tp:taxon-treatment
  PUBLIC "-//TaxonX//DTD Taxonomic Treatment Publishing DTD v0 20100105//EN" "tax-treatment-NSO.dtd">
<tp:taxon-treatment xmlns:tp="http://www.plazi.org/taxpub"><tp:treatment-meta><kwd-group><label>Taxon classification</label><kwd><named-content content-type="kingdom">Animalia</named-content></kwd><kwd><named-content content-type="order">Coleoptera</named-content></kwd><kwd><named-content content-type="family">Carabidae</named-content></kwd></kwd-group><mixed-citation publication-type="journal"><person-group><name><surname>Erwin</surname><given-names>Terry L.</given-names></name><name><surname>Zamorano</surname><given-names>Laura S.</given-names></name></person-group><article-title>A synopsis of the tribe Lachnophorini, with a new genus of Neotropical distribution and a revision of the Neotropical genus <italic>Asklepia</italic> Liebke, 1938 (Insecta, Coleoptera, Carabidae)</article-title><source>Zookeys</source><day>1</day><month>8</month><year>2014</year><volume>2014</volume><issue>430</issue><fpage>1</fpage><lpage>108</lpage><pub-id pub-id-type="doi">10.3897/zookeys.430.8094</pub-id></mixed-citation></tp:treatment-meta><tp:nomenclature><tp:taxon-name>
                            <tp:taxon-name-part taxon-name-part-type="tribe">Lachnophorini</tp:taxon-name-part>
                        </tp:taxon-name><tp:taxon-authority>LeConte, 1853</tp:taxon-authority><tp:nomenclature-citation-list><tp:nomenclature-citation><tp:taxon-name>Lachnophorini</tp:taxon-name><comment> LeConte, 1853: 370</comment></tp:nomenclature-citation><tp:nomenclature-citation><tp:taxon-name>Anchonodérides</tp:taxon-name><comment> Lacordaire, 1854: 373</comment></tp:nomenclature-citation><tp:nomenclature-citation><tp:taxon-name>Eucaeri</tp:taxon-name><comment> LeConte, 1861: 22</comment></tp:nomenclature-citation><tp:nomenclature-citation><tp:taxon-name>Egini</tp:taxon-name><comment> G. Horn, 1881: 152</comment></tp:nomenclature-citation></tp:nomenclature-citation-list></tp:nomenclature><tp:treatment-sec sec-type="Diagnosis"><title>Diagnosis.</title><p>Body form ranges from <!--PageBreak--><italic><tp:taxon-name>Agonum</tp:taxon-name></italic>-like in <italic><tp:taxon-name>Anchonoderus</tp:taxon-name></italic> Reiche adults (<xref ref-type="fig" rid="F14">Fig. 52</xref>) to ant-like in those of <italic><tp:taxon-name>Ega</tp:taxon-name></italic> Laporte de Castelnau (<xref ref-type="fig" rid="F16">Fig. 56</xref>), <italic><tp:taxon-name>Selina</tp:taxon-name></italic> Motschulsky (<xref ref-type="fig" rid="F7">Fig. 20</xref>), and <italic><tp:taxon-name>Stenocheila</tp:taxon-name></italic> Laporte de Castelnau (<xref ref-type="fig" rid="F7">Fig. 21</xref>). Mandibles are markedly falciform (subfalciform in <italic><tp:taxon-name>Anchonoderus</tp:taxon-name></italic>). Subgena with patch of setae ventrad the eye, or entire venter of head with sparse short vestiture (except in <italic>Amphithasus, Aporesthus</italic>, <italic><tp:taxon-name>Diplacanthogaster</tp:taxon-name></italic>, <italic><tp:taxon-name>Guatemalteca</tp:taxon-name></italic>, <italic><tp:taxon-name>Homethes</tp:taxon-name></italic>, <italic><tp:taxon-name>Lachnaces</tp:taxon-name></italic>, and <italic><tp:taxon-name>Quammenis</tp:taxon-name></italic>); antennomeres 2 and 3 fully setose (except in <italic>Aporesthus, Diplacanthogaster</italic>, <italic><tp:taxon-name>Guatemalteca</tp:taxon-name></italic>, <italic><tp:taxon-name>Homethes</tp:taxon-name></italic>, and <italic><tp:taxon-name>Quammenis</tp:taxon-name></italic>); apical palpomeres inflated or fusiform; apical labial palpomere with short setae (except in <italic><tp:taxon-name>Anchonoderus</tp:taxon-name></italic>, <italic><tp:taxon-name>Aporesthus</tp:taxon-name></italic>, <italic><tp:taxon-name>Guatemalteca</tp:taxon-name></italic>, <italic><tp:taxon-name>Homethes</tp:taxon-name></italic>, <italic><tp:taxon-name>Peruphorticus</tp:taxon-name></italic>, and <italic><tp:taxon-name>Pseudophorticus</tp:taxon-name></italic>); elytra obliquely truncate (and deeply sinuate in <italic><tp:taxon-name>Aeolodermus</tp:taxon-name></italic>, <italic><tp:taxon-name>Quammenis</tp:taxon-name></italic>, and <italic><tp:taxon-name>Stenocheila</tp:taxon-name></italic>); abdominal sterna with scattered setae (except in <italic><tp:taxon-name>Aporesthus</tp:taxon-name></italic>, <italic><tp:taxon-name>Diplacanthogaster</tp:taxon-name></italic>, and <italic><tp:taxon-name>Quammenis</tp:taxon-name></italic>); spermatheca bipartite, or derivable from a bipartite ground plan (cf. <xref ref-type="bibr" rid="B50">Liebherr 1988</xref>), but not yet checked in several genera. We note that the mentum is toothed or not in adults of lachnophorine genera; we have not used that here, but LSZ will do so in an upcoming phylogenetic study of the tribe.</p></tp:treatment-sec><tp:treatment-sec sec-type="Notes"><title>Notes.</title><p>We have arrayed the lachnophorine genera in two subtribes based on vestiture and body form: <tp:taxon-name>Eucaerina</tp:taxon-name> LeConte contains <italic><tp:taxon-name>Amphithasus</tp:taxon-name></italic>, <italic><tp:taxon-name>Aporesthus</tp:taxon-name></italic>, <italic><tp:taxon-name>Asklepia</tp:taxon-name></italic>, <italic><tp:taxon-name>Eucaerus</tp:taxon-name></italic>, <italic><tp:taxon-name>Guatemalteca</tp:taxon-name></italic>, and <italic><tp:taxon-name>Lachnaces</tp:taxon-name></italic>, all of which have adults with little, or no general setation and except for <italic><tp:taxon-name>Amphithasus</tp:taxon-name></italic> are of planate body form; and <tp:taxon-name>Lachnophorina</tp:taxon-name> LeConte contains <italic><tp:taxon-name>Anchonoderus</tp:taxon-name></italic>, <italic><tp:taxon-name>Calybe</tp:taxon-name></italic>, <italic><tp:taxon-name>Ega</tp:taxon-name></italic>, <italic><tp:taxon-name>Euphorticus</tp:taxon-name></italic>, <italic><tp:taxon-name>Lachnophorus</tp:taxon-name></italic>, <italic><tp:taxon-name>Pseudophorticus</tp:taxon-name></italic>, <italic><tp:taxon-name>Peruphorticus</tp:taxon-name></italic>, and <italic><tp:taxon-name>Selina</tp:taxon-name></italic>, adults of which are richly invested with setae and/or pubescence and of a medium to markedly convex body form. Given that <italic><tp:taxon-name>Selina</tp:taxon-name></italic> is the only Eastern Hemisphere taxon in this group, its adult similarity to <italic><tp:taxon-name>Ega</tp:taxon-name></italic> adults may be convergence.</p><p>We note that <italic><tp:taxon-name>Amphithasus</tp:taxon-name></italic> is somewhat “forced” into the <tp:taxon-name>Eucaerina</tp:taxon-name> herein provisionally until such time that a major phylogenetic analysis can be undertaken either by a detailed morphological analysis, a molecular analysis, or desirably both. Attributes of the rarely collected adults of this genus are sufficiently distinctive that they may deserve a subtribe of their own (and that subtribe may also include three undescribed genera of which we have only six specimens and are reluctant to describe at present – one of these, with three species, has evolved somewhat parallel to the members of <italic><tp:taxon-name>Rhadine</tp:taxon-name></italic> LeConte, 1848, a platynine genus). In regard to <italic><tp:taxon-name>Quammenis</tp:taxon-name></italic>, we believe it to be closely associated with <italic><tp:taxon-name>Diplacanthogaster</tp:taxon-name></italic> Liebke, 1932 and <italic><tp:taxon-name>Stenocheila</tp:taxon-name></italic> Laporte de Castelnau, 1832 of South America; and if so, then both <italic><tp:taxon-name>Homethes</tp:taxon-name></italic> Newman, 1842 and <italic><tp:taxon-name>Aeolodermus</tp:taxon-name></italic> Andrewes, 1929 of the Old World need to be reconsidered because adults of <italic><tp:taxon-name>Aeolodermus</tp:taxon-name></italic> have much in common with adults of <italic><tp:taxon-name>Quammenis</tp:taxon-name></italic>. For the present, we treat these five genera as <italic>incertae sedis</italic> within the <tp:taxon-name>Lachnophorini</tp:taxon-name>.</p></tp:treatment-sec><tp:treatment-sec sec-type="References"><title>References.</title><p><xref ref-type="bibr" rid="B2">Andrewes (1929)</xref>, <xref ref-type="bibr" rid="B6">Ball and Hilchie (1983)</xref>, <xref ref-type="bibr" rid="B7">Ball and Bousquet (2000)</xref>, <xref ref-type="bibr" rid="B11">Bousquet (2012)</xref>, <xref ref-type="bibr" rid="B13">Chaudoir (1872)</xref>, <xref ref-type="bibr" rid="B15">Darlington (1956)</xref>, <xref ref-type="bibr" rid="B22">Erwin (1991</xref>, <xref ref-type="bibr" rid="B23">2000</xref>, <xref ref-type="bibr" rid="B24">2004</xref>), <xref ref-type="bibr" rid="B33">Erwin et al. (2012)</xref>, <xref ref-type="bibr" rid="B52">Liebke (1932</xref>, <xref ref-type="bibr" rid="B54">1938</xref>), <xref ref-type="bibr" rid="B38">Jeannel (1948)</xref>, <xref ref-type="bibr" rid="B49">Liebherr (1983</xref>, <xref ref-type="bibr" rid="B50">1988</xref>, <xref ref-type="bibr" rid="B51">1990</xref>), <xref ref-type="bibr" rid="B61">Louwerens (1952)</xref>, <xref ref-type="bibr" rid="B68">Reichardt (1967</xref>, <xref ref-type="bibr" rid="B69">1974</xref>).</p></tp:treatment-sec><tp:treatment-sec sec-type="Key to the genera of the Lachnophorini"><title>Key to the genera of the <tp:taxon-name>Lachnophorini</tp:taxon-name></title><table-wrap content-type="key" position="anchor" orientation="portrait"><table><tbody><tr><td rowspan="1" colspan="1" style="text-align:center">1</td><td rowspan="1" colspan="1" style="text-align:center">Specimens from Australia, the Malay Archipelago, and/or the Philippines</td><td rowspan="1" colspan="1" style="text-align:center">17</td></tr><tr><td rowspan="1" colspan="1" style="text-align:center">1’</td><td rowspan="1" colspan="1" style="text-align:center">Specimens from Africa, Vietnam, and the Indian subcontinent (Habitus, <xref ref-type="fig" rid="F7">Fig. 20</xref>)</td><td rowspan="1" colspan="1" style="text-align:center"><italic><tp:taxon-name>Selina</tp:taxon-name></italic> Motschulsky, 1858</td></tr><tr><td rowspan="1" colspan="1" style="text-align:center"><!--PageBreak-->1’’</td><td rowspan="1" colspan="1" style="text-align:center">Specimens from the Western Hemisphere</td><td rowspan="1" colspan="1" style="text-align:center">2</td></tr><tr><td rowspan="1" colspan="1" style="text-align:center">2(1’’)</td><td rowspan="1" colspan="1" style="text-align:center">Antennomeres 3 and 4 markedly elongate, length more than combined length of scape and pedicel combined and testaceous, antennomeres 5-11 markedly broad, flattened, and black (Habitus, <xref ref-type="fig" rid="F7">Fig. 21</xref>)</td><td rowspan="1" colspan="1" style="text-align:center"><italic><tp:taxon-name>Stenocheila</tp:taxon-name></italic> Laporte de Castelnau, 1832</td></tr><tr><td rowspan="1" colspan="1" style="text-align:center">2’</td><td rowspan="1" colspan="1" style="text-align:center">Antennomeres 3 and 4 moderately elongate or not, length coequal to, or less than combined length of scape and pedicel, antennomeres 5-11 not broadened, cylindrical and color various</td><td rowspan="1" colspan="1" style="text-align:center">3</td></tr><tr><td rowspan="1" colspan="1" style="text-align:center">3(2’)</td><td rowspan="1" colspan="1" style="text-align:center">Pronotum with transverse rugae on disc and laterally with a setiferous dentiform projection; elytron with sutural apex obliquely truncate (Habitus, <xref ref-type="fig" rid="F4">Fig. 8</xref>)</td><td rowspan="1" colspan="1" style="text-align:center"><italic><tp:taxon-name>Diplacanthogaster</tp:taxon-name></italic> Liebke, 1932</td></tr><tr><td rowspan="1" colspan="1" style="text-align:center">3’</td><td rowspan="1" colspan="1" style="text-align:center">Pronotum without transverse rugae on disc, or if so then laterally without a setiferous tooth; elytron with sutural apex rounded or acute</td><td rowspan="1" colspan="1" style="text-align:center">4</td></tr><tr><td rowspan="1" colspan="1" style="text-align:center">4(3’)</td><td rowspan="1" colspan="1" style="text-align:center">Elytron with 3 large ocellate fossae; apex deeply sinuate. Dorsal surface matte metallic green, fovea purple. Head and pronotum with numerous micro-rugosities (Habitus, <xref ref-type="fig" rid="F7">Fig. 22</xref>)</td><td rowspan="1" colspan="1" style="text-align:center"><italic><tp:taxon-name>Quammenis</tp:taxon-name></italic> Erwin, 2000</td></tr><tr><td rowspan="1" colspan="1" style="text-align:center">4’</td><td rowspan="1" colspan="1" style="text-align:center">Elytron without ocellate fossae; apex obliquely truncate. Dorsal surface not green. Head and pronotum not rugose, but may be densely punctate</td><td rowspan="1" colspan="1" style="text-align:center">5</td></tr><tr><td rowspan="1" colspan="1" style="text-align:center">5(4’)</td><td rowspan="1" colspan="1" style="text-align:center">Elytron glabrous, with few fixed setae</td><td rowspan="1" colspan="1" style="text-align:center">6</td></tr><tr><td rowspan="1" colspan="1" style="text-align:center">5’</td><td rowspan="1" colspan="1" style="text-align:center">Elytron pubescent or densely setigerous</td><td rowspan="1" colspan="1" style="text-align:center">9</td></tr><tr><td rowspan="1" colspan="1" style="text-align:center">6 (5)</td><td rowspan="1" colspan="1" style="text-align:center">Elytron with dorsal surface dull or shiny – no trace of iridescence</td><td rowspan="1" colspan="1" style="text-align:center">7</td></tr><tr><td rowspan="1" colspan="1" style="text-align:center">6’</td><td rowspan="1" colspan="1" style="text-align:center">Elytron with dorsal surface moderately to markedly iridescent</td><td rowspan="1" colspan="1" style="text-align:center">14</td></tr><tr><td rowspan="1" colspan="1" style="text-align:center">7(6)</td><td rowspan="1" colspan="1" style="text-align:center">Form robust and convex. Elytral interneurs striate, or striatopunctate. Ultimate labial palpomere glabrous, fusiform, pointed, not acuminate (Habitus, <xref ref-type="fig" rid="F3">Fig. 4</xref>)</td><td rowspan="1" colspan="1" style="text-align:center"><italic><tp:taxon-name>Amphithasus</tp:taxon-name></italic> Bates, 1871</td></tr><tr><td rowspan="1" colspan="1" style="text-align:center">7’</td><td rowspan="1" colspan="1" style="text-align:center">Form planate. Elytral interneurs punctate, punctures without connecting striae</td><td rowspan="1" colspan="1" style="text-align:center">8</td></tr><tr><td rowspan="1" colspan="1" style="text-align:center">8(7’)</td><td rowspan="1" colspan="1" style="text-align:center">Elytron bicolored, Pattern with dark pattern. Interneurs of discontinuous punctures, shallowly impressed; punctures slightly more impressed in basal and apical third of elytron. Ultimate labial palpomere pubescent, globose, subulate. Abdomen finely setose (Habitus, <xref ref-type="fig" rid="F9">Figs 29</xref>–<xref ref-type="fig" rid="F16">56</xref>)</td><td rowspan="1" colspan="1" style="text-align:center"><italic><tp:taxon-name>Asklepia</tp:taxon-name></italic> Liebke, 1938</td></tr><tr><td rowspan="1" colspan="1" style="text-align:center">8’</td><td rowspan="1" colspan="1" style="text-align:center">Elytron concolorous, black or infuscated, or with paler sutural interval. Interneurs of continuous punctures to apex, markedly impressed, “appearing” striatopunctate but fine punctures not connected with striations. Palpomeres fusiform, glabrous. Abdomen with only fixed ambulatory setae (Habitus, <xref ref-type="fig" rid="F3">Fig. 6</xref>)</td><td rowspan="1" colspan="1" style="text-align:center"><italic><tp:taxon-name>Aporesthus</tp:taxon-name></italic> Bates, 1871</td></tr><tr><td rowspan="1" colspan="1" style="text-align:center">9(5’)</td><td rowspan="1" colspan="1" style="text-align:center">Pronotal disc with scattered supplemental robust black setae</td><td rowspan="1" colspan="1" style="text-align:center">10</td></tr><tr><td rowspan="1" colspan="1" style="text-align:center">9’</td><td rowspan="1" colspan="1" style="text-align:center">Pronotal disc without supplemental robust setae (Habitus, <xref ref-type="fig" rid="F3">Fig. 5</xref>)</td><td rowspan="1" colspan="1" style="text-align:center"><italic><tp:taxon-name>Anchonoderus</tp:taxon-name></italic> Reiche, 1843</td></tr><tr><td rowspan="1" colspan="1" style="text-align:center">10(9)</td><td rowspan="1" colspan="1" style="text-align:center">Elytron with deep transverse depression across basal third; pronotum cylindrical with barely developed lateral bead</td><td rowspan="1" colspan="1" style="text-align:center">11</td></tr><tr><td rowspan="1" colspan="1" style="text-align:center"><!--PageBreak-->10’</td><td rowspan="1" colspan="1" style="text-align:center">Elytron without transverse depression, but disc may be broadly fossate at basal third</td><td rowspan="1" colspan="1" style="text-align:center">12</td></tr><tr><td rowspan="1" colspan="1" style="text-align:center">11(10)</td><td rowspan="1" colspan="1" style="text-align:center">Neck markedly constricted, narrower than dorsal diameter of eye from a dorsal aspect. Pronotum and head smooth and glabrous with few fixed setae, surface shiny and smooth (Habitus, <xref ref-type="fig" rid="F4">Fig. 9</xref>)</td><td rowspan="1" colspan="1" style="text-align:center"><italic><tp:taxon-name>Ega</tp:taxon-name></italic> Laporte de Castelnau, 1835</td></tr><tr><td rowspan="1" colspan="1" style="text-align:center">11’</td><td rowspan="1" colspan="1" style="text-align:center">Neck not much constricted, broader than dorsal diameter of eye from a dorsal aspect. Pronotum and head pubescent, surface dull (Habitus, <xref ref-type="fig" rid="F4">Fig. 7</xref>)</td><td rowspan="1" colspan="1" style="text-align:center"><italic><tp:taxon-name>Calybe</tp:taxon-name></italic> Laporte de Castelnau, 1834</td></tr><tr><td rowspan="1" colspan="1" style="text-align:center">12(10’)</td><td rowspan="1" colspan="1" style="text-align:center">Head and pronotum multipunctate, these markedly impressed and dense. Elytron with interneurs striatopunctate, rows of punctures markedly impressed, and with three shallow fossae in third interval (Habitus, <xref ref-type="fig" rid="F6">Fig. 16</xref>)</td><td rowspan="1" colspan="1" style="text-align:center"><italic><tp:taxon-name>Peruphorticus</tp:taxon-name></italic> Erwin &amp; Zamorano, gen. n</td></tr><tr><td rowspan="1" colspan="1" style="text-align:center">12’</td><td rowspan="1" colspan="1" style="text-align:center">Head and pronotum smooth, with scattered punctures or densely pubescent; intervals with fossae or not</td><td rowspan="1" colspan="1" style="text-align:center">13</td></tr><tr><td rowspan="1" colspan="1" style="text-align:center">13(12’)</td><td rowspan="1" colspan="1" style="text-align:center">Ultimate palpomeres fusiform, pointed (<xref ref-type="fig" rid="F8">Fig. 28</xref>), not acuminate or subulate. Pronotum surface densely pubescent, feebly rugose and punctate (Habitus, <xref ref-type="fig" rid="F7">Fig. 19</xref>)</td><td rowspan="1" colspan="1" style="text-align:center"><italic><tp:taxon-name>Pseudophorticus</tp:taxon-name></italic> Erwin, 2004</td></tr><tr><td rowspan="1" colspan="1" style="text-align:center">13’</td><td rowspan="1" colspan="1" style="text-align:center">Ultimate labial palpomeres basally globose, apically acuminate or subulate. Pronotum smooth, surface densely and finely pubescent, or with scattered long setae</td><td rowspan="1" colspan="1" style="text-align:center">16</td></tr><tr><td rowspan="1" colspan="1" style="text-align:center">14(6’)</td><td rowspan="1" colspan="1" style="text-align:center">Pronotum broad, rectangulate, apical and basal margin as wide as base of elytron, lateral margins slightly rounded. Maxillary palpus elongate, basal palpomere slim, longer than scape (<xref ref-type="fig" rid="F8">Fig. 26</xref>). Ultimate labial palpomere acuminate (Habitus, <xref ref-type="fig" rid="F5">Fig. 14</xref>)</td><td rowspan="1" colspan="1" style="text-align:center"><italic><tp:taxon-name>Lachnaces</tp:taxon-name></italic> Bates, 1872</td></tr><tr><td rowspan="1" colspan="1" style="text-align:center">14’</td><td rowspan="1" colspan="1" style="text-align:center">Pronotum narrowed at the base, more or less trapezoidal. Maxillary palpus not elongate, basal palpomere robust, about coequal in length with scape. Ultimate labial palpomere fusiform or subulate</td><td rowspan="1" colspan="1" style="text-align:center">15</td></tr><tr><td rowspan="1" colspan="1" style="text-align:center">15(14’)</td><td rowspan="1" colspan="1" style="text-align:center">Pronotum surface iridescent and smooth. Ultimate labial palpomere fusiform (<xref ref-type="fig" rid="F8">Fig. 25</xref>) (Habitus, <xref ref-type="fig" rid="F5">Fig. 12</xref>)</td><td rowspan="1" colspan="1" style="text-align:center"><italic><tp:taxon-name>Guatemalteca</tp:taxon-name></italic> Erwin, 2004</td></tr><tr><td rowspan="1" colspan="1" style="text-align:center">15’</td><td rowspan="1" colspan="1" style="text-align:center">Pronotum surface with numerous micro-punctures densely distributed; dull. Ultimate labial palpomere globose, subulate (<xref ref-type="fig" rid="F8">Fig. 23</xref>) (Habitus, <xref ref-type="fig" rid="F4">Fig. 10</xref>)</td><td rowspan="1" colspan="1" style="text-align:center"><italic><tp:taxon-name>Eucaerus</tp:taxon-name></italic> LeConte, 1853</td></tr><tr><td rowspan="1" colspan="1" style="text-align:center">16(13’)</td><td rowspan="1" colspan="1" style="text-align:center">Elytron with three fossae, basal fossa larger and spread across interneurs 2 and 3, mid and apical fossae centered on interneur 2. Ultimate labial palpomere subulate (<xref ref-type="fig" rid="F8">Fig. 27</xref>) (Habitus, <xref ref-type="fig" rid="F6">Fig. 15</xref>)</td><td rowspan="1" colspan="1" style="text-align:center"><italic><tp:taxon-name>Lachnophorus</tp:taxon-name></italic> Dejean, 1831</td></tr><tr><td rowspan="1" colspan="1" style="text-align:center">16’</td><td rowspan="1" colspan="1" style="text-align:center">Elytron without fossae. Ultimate labial palpomere acuminate (<xref ref-type="fig" rid="F8">Fig. 24</xref>) (Habitus, <xref ref-type="fig" rid="F5">Fig. 11</xref>)</td><td rowspan="1" colspan="1" style="text-align:center"><italic><tp:taxon-name>Euphorticus</tp:taxon-name></italic> Horn, 1881</td></tr><tr><td rowspan="1" colspan="1" style="text-align:center">17(1)</td><td rowspan="1" colspan="1" style="text-align:center">Abdominal sterna and dorsal surface of tarsomeres glabrous (Habitus, <xref ref-type="fig" rid="F5">Fig. 13</xref>)</td><td rowspan="1" colspan="1" style="text-align:center"><italic><tp:taxon-name>Homethes</tp:taxon-name></italic> Newman, 1842</td></tr><tr><td rowspan="1" colspan="1" style="text-align:center">17’</td><td rowspan="1" colspan="1" style="text-align:center">Abdominal sterna and dorsal surface of tarsomeres with fine vestiture (Habitus, <xref ref-type="fig" rid="F3">Fig. 3</xref>)</td><td rowspan="1" colspan="1" style="text-align:center"><italic><tp:taxon-name>Aeolodermus</tp:taxon-name></italic> Andrewes, 1929</td></tr><!--PageBreak--></tbody></table></table-wrap></tp:treatment-sec><tp:treatment-sec><!--Section generated to contain objects referenced in tp:taxon-treatment.--><fig id="F14" position="float" orientation="portrait"><label>Figure 49–52.</label><caption><p>Digital Photo-illustrations, habitus, dorsal aspect of holotypes. <bold>49</bold> <italic><tp:taxon-name>Asklepia paraguayensis</tp:taxon-name></italic> Erwin &amp; Zamorano, sp. n. ADP130038, San Lorenzo, Río Paraguay, Paraguay <bold>50</bold> <italic><tp:taxon-name>Asklepia pulchripennis</tp:taxon-name></italic> (Bates, 1871), <bold>comb. n.</bold>, ADP132531, Santarém, Río Tapajos, Brazil <bold>51</bold> <italic><tp:taxon-name>Asklepia samiriaensis</tp:taxon-name></italic> Zamorano &amp; Erwin, sp. n. ADP051663, Boca del Río Samiria, Perú <bold>52</bold> <italic><tp:taxon-name>Asklepia stalametlitos</tp:taxon-name></italic> Zamorano &amp; Erwin, sp. n. ADP132535, Guayamerín, Río Mamoré, Bolivia. Scale line = 1 mm.</p></caption><graphic xmlns:xlink="http://www.w3.org/1999/xlink" xlink:href="zookeys-430-001-g014.jpg" position="float" orientation="portrait" xlink:type="simple"/></fig><fig id="F16" position="float" orientation="portrait"><label>Figure 56.</label><caption><p>Image of elytron with diagram of quadrants used in the descriptions.</p></caption><graphic xmlns:xlink="http://www.w3.org/1999/xlink" xlink:href="zookeys-430-001-g016.jpg" position="float" orientation="portrait" xlink:type="simple"/></fig><fig id="F7" position="float" orientation="portrait"><label>Figure 19–22.</label><caption><p><bold>19</bold> <italic><tp:taxon-name>Pseudophorticus</tp:taxon-name></italic> sp. (all species in South America are either undescribed or placed in <italic><tp:taxon-name>Euphorticus</tp:taxon-name></italic> G. Horn). Digital Photo-illustration. Habitus, dorsal aspect, based on specimen ADP132538 from Pakitza, Perú <bold>20</bold> <italic><tp:taxon-name>Selina westermanni</tp:taxon-name></italic> Motschulsky. Digital Photo-illustration. Habitus, dorsal aspect, based on specimen ADP132536 from China Bay, Sri Lanka <bold>21</bold> <italic><tp:taxon-name>Stenocheila lacordairei</tp:taxon-name></italic> Laporte de Castelnau. Digital Photo-illustration. Habitus, dorsal aspect, based on specimen ADP133801 from Chapada dos Guimãres, Brazil <bold>22</bold> <italic><tp:taxon-name>Quammenis spectabilis</tp:taxon-name></italic> Erwin. Digital Photo-illustration. Habitus, dorsal aspect, based on specimen ADP100513 from Estacíon Zurqui, Costa Rica.</p></caption><graphic xmlns:xlink="http://www.w3.org/1999/xlink" xlink:href="zookeys-430-001-g007.jpg" position="float" orientation="portrait" xlink:type="simple"/></fig><fig id="F4" position="float" orientation="portrait"><label>Figure 7–10.</label><caption><p><bold>7</bold> <italic><tp:taxon-name>Calybe</tp:taxon-name></italic> sp. Digital Photo-illustration. Habitus, dorsal aspect, based on specimen ADP132561 from Pakitza, Perú <bold>8</bold> <italic><tp:taxon-name>Diplacanthogaster bicolor</tp:taxon-name></italic> Liebke. Digital Photo-illustration. Habitus, dorsal aspect, based on specimen ADP133817 from Ouro Preto, Brazil <bold>9</bold> <italic><tp:taxon-name>Ega</tp:taxon-name></italic> sp. (no described species of this genus is known from Perú). Digital Photo-illustration. Habitus, dorsal aspect, based on specimen ADP132560 from Pakitza, Perú <bold>10</bold> <italic><tp:taxon-name>Eucaerus</tp:taxon-name></italic> sp. Digital Photo-illustration. Habitus, dorsal aspect, based on specimen ADP132552 from Pakitza, Perú.</p></caption><graphic xmlns:xlink="http://www.w3.org/1999/xlink" xlink:href="zookeys-430-001-g004.jpg" position="float" orientation="portrait" xlink:type="simple"/></fig><fig id="F3" position="float" orientation="portrait"><label>Figure 3–6.</label><caption><p><bold>3</bold> <italic><tp:taxon-name>Aeolodermus emarginatus</tp:taxon-name></italic> Chaudoir. Digital Photo-illustration. Habitus, dorsal aspect, based on specimen ADP133799 from Mabatobato, Luzon, Philippines <bold>4</bold> <italic><tp:taxon-name>Amphithasus</tp:taxon-name></italic> sp. Digital Photo-illustration. Habitus, dorsal aspect, based on specimen ADP023719 from Rio Sucusari, Perú <bold>5</bold> <italic><tp:taxon-name>Anchonoderus apicalis</tp:taxon-name></italic> Reiche. Digital Photo-illustration. Habitus, dorsal aspect, based on specimen ADP132554 from nr. Atalaya, Perú <bold>6</bold> <italic><tp:taxon-name>Aporesthus</tp:taxon-name></italic> sp. Digital Photo-illustration. Habitus, dorsal aspect, based on specimen ADP132542 from Tena, Ecuador.</p></caption><graphic xmlns:xlink="http://www.w3.org/1999/xlink" xlink:href="zookeys-430-001-g003.jpg" position="float" orientation="portrait" xlink:type="simple"/></fig><fig id="F9" position="float" orientation="portrait"><label>Figures 29–32.</label><caption><p>Digital Photo-illustrations, habitus, dorsal aspect of holotypes. <bold>29</bold> <italic><tp:taxon-name>Asklepia geminata</tp:taxon-name></italic> (Bates, 1871) ADP132513, Santarém, Río Tapajos, Brazil <bold>30</bold> <italic><tp:taxon-name>Asklepia campbellorum</tp:taxon-name></italic> Zamorano &amp; Erwin, sp. n. ADP133032, 20 km SW Manaus, Brazil <bold>31</bold> <italic><tp:taxon-name>Asklepia demiti</tp:taxon-name></italic> Erwin &amp; Zamorano, sp. n. ADP132539, Río Demiti, Brazil. Note that the holotype has feebly infuscated antennomeres 3-7, others in the series have more normal infuscation, as in other species with this attribute <bold>32</bold> <italic><tp:taxon-name>Asklepia duofos</tp:taxon-name></italic> Zamorano &amp; Erwin, sp. n. ADP133147, 20 km SW Manaus, Brazil. Scale line = 1 mm.</p></caption><graphic xmlns:xlink="http://www.w3.org/1999/xlink" xlink:href="zookeys-430-001-g009.jpg" position="float" orientation="portrait" xlink:type="simple"/></fig><fig id="F6" position="float" orientation="portrait"><label>Figure 15–18.</label><caption><p><bold>15</bold> <italic><tp:taxon-name>Lachnophorus</tp:taxon-name></italic> sp. Digital Photo-illustration. Habitus, dorsal aspect, based on specimen ADP132570 from Pakitza, Perú <bold>16</bold> <italic><tp:taxon-name>Peruphorticus gulliveri</tp:taxon-name></italic> sp. n. Digital Photo-illustration. Habitus, dorsal aspect (specimen slightly teneral) based on specimen BIOLAT #10190 from Pakitza, Perú <bold>17</bold> <italic><tp:taxon-name>Peruphorticus gulliveri</tp:taxon-name></italic> sp. n. Illustrations, male aedeagus, dorsal, ventral, left lateral aspects, and details of armature of endophallus. BIOLAT/COLE13107, Pakitza, Perú. See Fig. <bold>61</bold> for labeled attributes <bold>18</bold> <italic><tp:taxon-name>Peruphorticus gulliveri</tp:taxon-name></italic> sp. n. Digital Photo-illustration, female genitalia, based on specimen BIOLAT/COLE16860 from Pakitza, Perú. <bold>A</bold> Ventral aspect. Legend, <bold>bc</bold> bursa copulatrix; <bold>co</bold> common oviduct; <bold>sg</bold> spermathecal gland; <bold>sgd</bold> spermathecal gland duct; <bold>sp</bold> spermatheca. dorsal aspect; <bold>vc</bold> villous canal; <bold>lt</bold> laterotergite; <bold>gc1</bold> gonocoxite 1; <bold>gc2</bold> gonocoxite 2. <bold>B</bold> Dorsal aspect. Legend, <bold>b</bold> base of gonocoxite 2; <bold>bl</bold> blade of gonocoxite 2; <bold>des</bold> dorsal ensiform seta.</p></caption><graphic xmlns:xlink="http://www.w3.org/1999/xlink" xlink:href="zookeys-430-001-g006.jpg" position="float" orientation="portrait" xlink:type="simple"/></fig><fig id="F8" position="float" orientation="portrait"><label>Figures 23–28.</label><caption><p>Mouthparts of adults. <bold>23</bold> <italic><tp:taxon-name>Eucaerus</tp:taxon-name></italic> sp. Mouthparts, ventral aspect, based on specimen ADP132552 from Pakitza, Perú <bold>24</bold> <italic><tp:taxon-name>Euphorticus</tp:taxon-name></italic> sp. Mouthparts, ventral aspect, based on specimen ADP132558 from Tapilula, México <bold>25</bold> <italic><tp:taxon-name>Guatemalteca virgen</tp:taxon-name></italic> Erwin. Mouthparts, ventral aspect, based on specimen ADP132546 from nr. La Virgen, Costa Rica <bold>26</bold> <italic><tp:taxon-name>Lachnaces</tp:taxon-name></italic> sp. Mouthparts, ventral aspect, based on specimen ADP132578 from Tambopata Reserved Zone, Explorer’s Inn, Perú <bold>27</bold> <italic><tp:taxon-name>Lachnophorus</tp:taxon-name></italic> sp. Mouthparts, ventral aspect, based on specimen ADP132570 from Pakitza, Perú <bold>28</bold> <italic><tp:taxon-name>Pseudophorticus</tp:taxon-name></italic> sp. Mouthparts, ventral aspect, based on specimen ADP132538 from Pakitza, Perú. Legend: <bold>a3</bold> Antennomere 3; <bold>mt</bold> Mentum tooth; <bold>m</bold> Mentum; <bold>lp3</bold> Labial palpomere 3; <bold>mp4</bold> Maxillary palpomere 4.</p></caption><graphic xmlns:xlink="http://www.w3.org/1999/xlink" xlink:href="zookeys-430-001-g008.jpg" position="float" orientation="portrait" xlink:type="simple"/></fig><fig id="F5" position="float" orientation="portrait"><label>Figure 11–14.</label><caption><p><bold>11</bold> <italic><tp:taxon-name>Euphorticus</tp:taxon-name></italic> sp. (only <italic><tp:taxon-name>Euphorticus pubescens</tp:taxon-name></italic> (Dejean) is known from México and this is not that species). Digital Photo-illustration. Habitus, dorsal aspect, based on specimen ADP132558 from Tapilulu, México <bold>12</bold> <italic><tp:taxon-name>Guatemalteca virgen</tp:taxon-name></italic> Erwin. Digital Photo-illustration. Habitus, dorsal aspect, based on specimen ADP132546 from nr. La Virgen, Costa Rica <bold>13</bold> <italic><tp:taxon-name>Homethes</tp:taxon-name></italic> sp. Digital Photo-illustration. Habitus, dorsal aspect, based on specimen ADP133797 from Australia <bold>14</bold> <italic><tp:taxon-name>Lachnaces</tp:taxon-name></italic> sp. (at present this genus has three described species, all from the upper Amazon Basin). Digital Photo-illustration. Habitus, dorsal aspect, based on specimen ADP132578 from Tambopata Reserved Zone, Explorer’s Inn, Perú.</p></caption><graphic xmlns:xlink="http://www.w3.org/1999/xlink" xlink:href="zookeys-430-001-g005.jpg" position="float" orientation="portrait" xlink:type="simple"/></fig></tp:treatment-sec><ref-list><ref id="B50"><mixed-citation xmlns:xlink="http://www.w3.org/1999/xlink" xlink:type="simple"><person-group><name name-style="western"><surname>Liebherr</surname><given-names>J</given-names></name></person-group> (<year>1988</year>) <article-title>Redefinition of the Supertribe Odacanthitae, and revision of the West Indian Lachnophorini (Coleoptera: Carabidae).</article-title><source>Quaestiones entomolgicae</source><volume>24</volume>(<issue>1</issue>): <fpage>1</fpage>–<lpage>42</lpage>.</mixed-citation></ref><ref id="B2"><mixed-citation xmlns:xlink="http://www.w3.org/1999/xlink" xlink:type="simple"><person-group><name name-style="western"><surname>Andrewes</surname><given-names>HE</given-names></name></person-group> (<year>1929</year>) <article-title>Papers on Oriental Carabidae.</article-title><source>The Annals and Magazine of Natural History</source><volume>10</volume>(<issue>4</issue>): <fpage>353</fpage>–<lpage>371</lpage>. doi: <ext-link ext-link-type="doi" xlink:href="10.1080/00222932908673067" xlink:type="simple">10.1080/00222932908673067</ext-link></mixed-citation></ref><ref id="B6"><mixed-citation xmlns:xlink="http://www.w3.org/1999/xlink" xlink:type="simple"><person-group><name name-style="western"><surname>Ball</surname><given-names>GE</given-names></name><name name-style="western"><surname>Hilchie</surname><given-names>GJ</given-names></name></person-group> (<year>1983</year>) <article-title>Cymindine Lebiini of authors: redefinition and reclassification of genera (Coleoptera: Carabidae).</article-title><source>Quaestiones entomologicae</source><volume>19</volume>: <fpage>93</fpage>–<lpage>216</lpage>.</mixed-citation></ref><ref id="B7"><mixed-citation xmlns:xlink="http://www.w3.org/1999/xlink" xlink:type="simple"><person-group><name name-style="western"><surname>Ball</surname><given-names>GE</given-names></name><name name-style="western"><surname>Bousquet</surname><given-names>Y</given-names></name></person-group> (<year>2000</year>) <article-title>Carabidae Latreille, 1810.</article-title> In: <person-group><name name-style="western"><surname>Arnett</surname><given-names>RH Jr</given-names></name><name name-style="western"><surname>Thomas</surname><given-names>MC</given-names></name></person-group> (<role>Eds</role>) <issue-title>American beetles.</issue-title><source>Volume 1. Archostemata, Myxophaga, Adephaga, Polyphaga:Staphyliniformia. CRC Press, Boca Raton, Florida</source>,  <fpage>32</fpage>–<lpage>132</lpage>.</mixed-citation></ref><ref id="B11"><mixed-citation xmlns:xlink="http://www.w3.org/1999/xlink" xlink:type="simple"><person-group><name name-style="western"><surname>Bousquet</surname><given-names>Y</given-names></name></person-group> (<year>2012</year>) <article-title>Catalogue of Geadephaga (Coleoptera, Adephaga) of America, north of Mexico (in three parts).</article-title><source>ZooKeys</source><volume>245</volume>: <fpage>1</fpage>–<lpage>1722</lpage>. doi: <ext-link ext-link-type="doi" xlink:href="10.3897/zookeys.245.3416" xlink:type="simple">10.3897/zookeys.245.3416</ext-link></mixed-citation></ref><ref id="B13"><mixed-citation xmlns:xlink="http://www.w3.org/1999/xlink" xlink:type="simple"><person-group><name name-style="western"><surname>Chaudoir</surname><given-names>M de</given-names></name></person-group> (<year>1872</year>) <article-title>Observations sur quelques genres de Carabiques avec la description d’espèces nouvelles.</article-title><source>Bulletin de la Société Impériale des naturalistes de Moscou</source><volume>155</volume>: <fpage>382</fpage>–<lpage>420</lpage>.</mixed-citation></ref><ref id="B15"><mixed-citation xmlns:xlink="http://www.w3.org/1999/xlink" xlink:type="simple"><person-group><name name-style="western"><surname>Darlington</surname><given-names>PJ Jr</given-names></name></person-group> (<year>1956</year>) <article-title>Australian carabid beetles III. Notes on the Agonini.</article-title><source>Psyche</source><volume>63</volume>(<issue>1</issue>): <fpage>1</fpage>–<lpage>10</lpage>. doi: <ext-link ext-link-type="doi" xlink:href="10.1155/1956/57940" xlink:type="simple">10.1155/1956/57940</ext-link></mixed-citation></ref><ref id="B22"><mixed-citation xmlns:xlink="http://www.w3.org/1999/xlink" xlink:type="simple"><person-group><name name-style="western"><surname>Erwin</surname><given-names>TL</given-names></name></person-group> (<year>1991</year>) <article-title>Natural history of the carabid beetles at the BIOLAT Rio Manu Biological Station, Pakitza, Perú.</article-title><source>Revista Peruana de Entomología</source><volume>33</volume>: <fpage>1</fpage>–<lpage>85</lpage>.</mixed-citation></ref><ref id="B23"><mixed-citation xmlns:xlink="http://www.w3.org/1999/xlink" xlink:type="simple"><person-group><name name-style="western"><surname>Erwin</surname><given-names>TL</given-names></name></person-group> (<year>2000</year>) <article-title>A new genus and species of Lachnophorini and two new species of Lebiini from Costa Rica (Coleoptera: Carabidae).</article-title><source>The Coleopterists Bulletin</source><volume>54</volume>(<issue>3</issue>): <fpage>279</fpage>–<lpage>283</lpage>. doi: <ext-link ext-link-type="doi" xlink:href="10.1649/0010-065X(2000)054[0279:ANGASO]2.0.CO;2" xlink:type="simple">10.1649/0010-065X(2000)054[0279:ANGASO]2.0.CO;2</ext-link></mixed-citation></ref><ref id="B24"><mixed-citation xmlns:xlink="http://www.w3.org/1999/xlink" xlink:type="simple"><person-group><name name-style="western"><surname>Erwin</surname><given-names>TL</given-names></name></person-group> (<year>2004</year>) <article-title>The Beetle Family Carabidae of Costa Rica and Panamá: Descriptions of four new genera and six new species with notes on their way of life (Insecta: Coleoptera).</article-title><source>Zootaxa</source><volume>537</volume>: <fpage>1</fpage>–<lpage>18</lpage>.</mixed-citation></ref><ref id="B33"><mixed-citation xmlns:xlink="http://www.w3.org/1999/xlink" xlink:type="simple"><person-group><name name-style="western"><surname>Erwin</surname><given-names>TL</given-names></name><name name-style="western"><surname>Micheli</surname><given-names>CJ</given-names></name><name name-style="western"><surname>Hevel</surname><given-names>GF</given-names></name></person-group> (<year>2012</year>) The Beetle Family Carabidae of Guyane (French Guyana): The Tribes, Genera, and number of species known, with notes on their ways of life. (Insecta: Coleoptera: Adephaga). Le Coléoptériste 5: 1–88. [ACOREP, Paris]</mixed-citation></ref><ref id="B52"><mixed-citation xmlns:xlink="http://www.w3.org/1999/xlink" xlink:type="simple"><person-group><name name-style="western"><surname>Liebke</surname><given-names>M</given-names></name></person-group> (<year>1932</year>) Laufkäfer Studien X. Entomologische Anzeiger 12: 146–149, 159–162, 193–195.</mixed-citation></ref><ref id="B54"><mixed-citation xmlns:xlink="http://www.w3.org/1999/xlink" xlink:type="simple"><person-group><name name-style="western"><surname>Liebke</surname><given-names>M</given-names></name></person-group> (<year>1938</year>) <article-title>Denkschrift über die Carabiden-Tribus Colliurini. Festschrift zum 60. Geburtstage von Profesor Dr.</article-title><source>Embrik Strand</source><volume>4</volume>: <fpage>37</fpage>–<lpage>141</lpage>.</mixed-citation></ref><ref id="B38"><mixed-citation xmlns:xlink="http://www.w3.org/1999/xlink" xlink:type="simple"><person-group><name name-style="western"><surname>Jeannel</surname><given-names>R</given-names></name></person-group> (<year>1948</year>) Coléoptères carabiques de la région malgache (deuxième partie). Faune de l’Empire Française, 10: 373–765. [Office de la Recherche scientifique coloniale, Paris]</mixed-citation></ref><ref id="B49"><mixed-citation xmlns:xlink="http://www.w3.org/1999/xlink" xlink:type="simple"><person-group><name name-style="western"><surname>Liebherr</surname><given-names>J</given-names></name></person-group> (<year>1983</year>) <article-title>Larval description of <italic>Calybe (Ega) sallei</italic> (Chevrolat) with preliminary assessment of lachnophorine affinities (Carabidae: Lachnophorini).</article-title><source>The Coleopterists Bulletin</source><volume>37</volume>(<issue>3</issue>): <fpage>254</fpage>–<lpage>260</lpage>.</mixed-citation></ref><ref id="B51"><mixed-citation xmlns:xlink="http://www.w3.org/1999/xlink" xlink:type="simple"><person-group><name name-style="western"><surname>Liebherr</surname><given-names>JK</given-names></name></person-group> (<year>1990</year>) <article-title>A new Tribal placement for the Australasian Genera <italic>Homethes</italic> and <italic>Aeolodermus</italic> (Coleoptera: Carabidae: Odacanthini).</article-title><source>Pan-Pacific Entomologist</source><volume>66</volume>(<issue>4</issue>): <fpage>312</fpage>–<lpage>321</lpage>.</mixed-citation></ref><ref id="B61"><mixed-citation xmlns:xlink="http://www.w3.org/1999/xlink" xlink:type="simple"><person-group><name name-style="western"><surname>Louwerens</surname><given-names>CJ</given-names></name></person-group> (<year>1952</year>) <article-title>New Carabidae from the Malay Archipelago (Col.).</article-title><source>Treubia,</source><volume>21</volume>: <fpage>211</fpage>–<lpage>229</lpage>.</mixed-citation></ref><ref id="B68"><mixed-citation xmlns:xlink="http://www.w3.org/1999/xlink" xlink:type="simple"><person-group><name name-style="western"><surname>Reichardt</surname><given-names>H</given-names></name></person-group> (<year>1967</year>) <article-title>On <italic>Stenocheila</italic> Castelnau (Coleoptera: Carabidae).</article-title><source>Papéis Avulsos de Zoología</source><volume>21</volume>(<issue>25</issue>): <fpage>247</fpage>–<lpage>250</lpage>.</mixed-citation></ref><ref id="B69"><mixed-citation xmlns:xlink="http://www.w3.org/1999/xlink" xlink:type="simple"><person-group><name name-style="western"><surname>Reichardt</surname><given-names>H</given-names></name></person-group> (<year>1974</year>) <article-title>The systematic position of <italic>Asklepia</italic> Liebke, 1938, with a description of a new species (Coleoptera, Carabidae).</article-title><source>The Coleopterists Bulletin</source><volume>28</volume>(<issue>4</issue>): <fpage>177</fpage>–<lpage>179</lpage>.</mixed-citation></ref></ref-list></tp:taxon-treatment>
