# Supplementary material for: A synopsis of the tribe Lachnophorini, with a new genus of Neotropical distribution and a revision of the Neotropical genus Asklepia Liebke, 1938 (Insecta, Coleoptera, Carabidae)
Source: Zookeys. 2014 Aug 1;(430):1–108. doi: 10.3897/zookeys.430.8094 (PMC4141162; doi:10.3897/zookeys.430.8094)
Supplement: XML Treatment for Aeolodermus [file zookeys.430.8094-treatment2.xml]

<!DOCTYPE tp:taxon-treatment
  PUBLIC "-//TaxonX//DTD Taxonomic Treatment Publishing DTD v0 20100105//EN" "tax-treatment-NSO.dtd">
<tp:taxon-treatment xmlns:tp="http://www.plazi.org/taxpub"><tp:treatment-meta><kwd-group><label>Taxon classification</label><kwd><named-content content-type="kingdom">Animalia</named-content></kwd><kwd><named-content content-type="order">Coleoptera</named-content></kwd><kwd><named-content content-type="family">Carabidae</named-content></kwd></kwd-group><mixed-citation publication-type="journal"><person-group><name><surname>Erwin</surname><given-names>Terry L.</given-names></name><name><surname>Zamorano</surname><given-names>Laura S.</given-names></name></person-group><article-title>A synopsis of the tribe Lachnophorini, with a new genus of Neotropical distribution and a revision of the Neotropical genus <italic>Asklepia</italic> Liebke, 1938 (Insecta, Coleoptera, Carabidae)</article-title><source>Zookeys</source><day>1</day><month>8</month><year>2014</year><volume>2014</volume><issue>430</issue><fpage>1</fpage><lpage>108</lpage><pub-id pub-id-type="doi">10.3897/zookeys.430.8094</pub-id></mixed-citation></tp:treatment-meta><tp:nomenclature><tp:taxon-name>
                            <tp:taxon-name-part taxon-name-part-type="genus">Aeolodermus</tp:taxon-name-part>
                        </tp:taxon-name><tp:taxon-authority>Andrewes, 1929</tp:taxon-authority><xref>Velvet-topped Beetles </xref><xref ref-type="fig" rid="F3">Fig. 3</xref><tp:nomenclature-citation-list><tp:nomenclature-citation><tp:taxon-name>Aeolodermus</tp:taxon-name><comment> Andrewes, 1929:368</comment></tp:nomenclature-citation></tp:nomenclature-citation-list></tp:nomenclature><tp:treatment-sec sec-type="Type species"><title>Type species.</title><p><italic><tp:taxon-name>Homethes emarginatus</tp:taxon-name></italic> Chaudoir, 1872:389</p></tp:treatment-sec><tp:treatment-sec sec-type="Way of life"><title>Way of life.</title><p>Size range – 7.5 mm to 8.0 mm; adults of this genus are active in May (1 ex. CAS) and have been found at lights (<xref ref-type="bibr" rid="B2">Andrewes 1929</xref>).</p></tp:treatment-sec><tp:treatment-sec sec-type="Distribution"><title>Distribution.</title><p>Indonesia, Malaysia, and the Philippines.</p></tp:treatment-sec><tp:treatment-sec sec-type="Notes"><title>Notes.</title><p><xref ref-type="bibr" rid="B13">Chaudoir (1872)</xref> believed his species was close to <italic><tp:taxon-name>Stenocheila</tp:taxon-name></italic> Laporte de Castelnau; however, <xref ref-type="bibr" rid="B2">Andrewes (1929)</xref> followed the advice of Sloane (in litt. or pers. comm.) and left it in the “<tp:taxon-name>Anchomenini</tp:taxon-name>.” <xref ref-type="bibr" rid="B15">Darlington (1956)</xref> followed Andrewes; however, we believe Chaudoir was clearly correct and we have classified it here within the <tp:taxon-name>Lachnophorini</tp:taxon-name> along with <italic><tp:taxon-name>Stenocheila</tp:taxon-name></italic>, <italic><tp:taxon-name>Diplacanthogaster</tp:taxon-name></italic>, and <italic><tp:taxon-name>Homethes</tp:taxon-name></italic>.</p></tp:treatment-sec><tp:treatment-sec sec-type="References"><title>References.</title><p><xref ref-type="bibr" rid="B15">Darlington (1956)</xref>; <xref ref-type="bibr" rid="B51">Liebherr (1990)</xref>; <xref ref-type="bibr" rid="B62">Moore et al. (1987)</xref>.</p></tp:treatment-sec><tp:treatment-sec><!--Section generated to contain objects referenced in tp:taxon-treatment.--><fig id="F3" position="float" orientation="portrait"><label>Figure 3–6.</label><caption><p><bold>3</bold> <italic><tp:taxon-name>Aeolodermus emarginatus</tp:taxon-name></italic> Chaudoir. Digital Photo-illustration. Habitus, dorsal aspect, based on specimen ADP133799 from Mabatobato, Luzon, Philippines <bold>4</bold> <italic><tp:taxon-name>Amphithasus</tp:taxon-name></italic> sp. Digital Photo-illustration. Habitus, dorsal aspect, based on specimen ADP023719 from Rio Sucusari, Perú <bold>5</bold> <italic><tp:taxon-name>Anchonoderus apicalis</tp:taxon-name></italic> Reiche. Digital Photo-illustration. Habitus, dorsal aspect, based on specimen ADP132554 from nr. Atalaya, Perú <bold>6</bold> <italic><tp:taxon-name>Aporesthus</tp:taxon-name></italic> sp. Digital Photo-illustration. Habitus, dorsal aspect, based on specimen ADP132542 from Tena, Ecuador.</p></caption><graphic xmlns:xlink="http://www.w3.org/1999/xlink" xlink:href="zookeys-430-001-g003.jpg" position="float" orientation="portrait" xlink:type="simple"/></fig></tp:treatment-sec><ref-list><ref id="B2"><mixed-citation xmlns:xlink="http://www.w3.org/1999/xlink" xlink:type="simple"><person-group><name name-style="western"><surname>Andrewes</surname><given-names>HE</given-names></name></person-group> (<year>1929</year>) <article-title>Papers on Oriental Carabidae.</article-title><source>The Annals and Magazine of Natural History</source><volume>10</volume>(<issue>4</issue>): <fpage>353</fpage>–<lpage>371</lpage>. doi: <ext-link ext-link-type="doi" xlink:href="10.1080/00222932908673067" xlink:type="simple">10.1080/00222932908673067</ext-link></mixed-citation></ref><ref id="B13"><mixed-citation xmlns:xlink="http://www.w3.org/1999/xlink" xlink:type="simple"><person-group><name name-style="western"><surname>Chaudoir</surname><given-names>M de</given-names></name></person-group> (<year>1872</year>) <article-title>Observations sur quelques genres de Carabiques avec la description d’espèces nouvelles.</article-title><source>Bulletin de la Société Impériale des naturalistes de Moscou</source><volume>155</volume>: <fpage>382</fpage>–<lpage>420</lpage>.</mixed-citation></ref><ref id="B15"><mixed-citation xmlns:xlink="http://www.w3.org/1999/xlink" xlink:type="simple"><person-group><name name-style="western"><surname>Darlington</surname><given-names>PJ Jr</given-names></name></person-group> (<year>1956</year>) <article-title>Australian carabid beetles III. Notes on the Agonini.</article-title><source>Psyche</source><volume>63</volume>(<issue>1</issue>): <fpage>1</fpage>–<lpage>10</lpage>. doi: <ext-link ext-link-type="doi" xlink:href="10.1155/1956/57940" xlink:type="simple">10.1155/1956/57940</ext-link></mixed-citation></ref><ref id="B51"><mixed-citation xmlns:xlink="http://www.w3.org/1999/xlink" xlink:type="simple"><person-group><name name-style="western"><surname>Liebherr</surname><given-names>JK</given-names></name></person-group> (<year>1990</year>) <article-title>A new Tribal placement for the Australasian Genera <italic>Homethes</italic> and <italic>Aeolodermus</italic> (Coleoptera: Carabidae: Odacanthini).</article-title><source>Pan-Pacific Entomologist</source><volume>66</volume>(<issue>4</issue>): <fpage>312</fpage>–<lpage>321</lpage>.</mixed-citation></ref><ref id="B62"><mixed-citation xmlns:xlink="http://www.w3.org/1999/xlink" xlink:type="simple"><person-group><name name-style="western"><surname>Moore</surname><given-names>BP</given-names></name><name name-style="western"><surname>Weir</surname><given-names>TA</given-names></name><name name-style="western"><surname>Pyke</surname><given-names>JE</given-names></name></person-group> (<year>1987</year>) Carabidae. In: Lawrence JF, Moore BP, Pyke JE, Weir TA (Eds) Zoological catalogue of Australia. Volume 4. Coleoptera: Archostemata, Myxophaga and Adephaga. Australian Government Publishing Service, Canberra, viii + 444 pp.</mixed-citation></ref></ref-list></tp:taxon-treatment>
