# Supplementary material for: A synopsis of the tribe Lachnophorini, with a new genus of Neotropical distribution and a revision of the Neotropical genus Asklepia Liebke, 1938 (Insecta, Coleoptera, Carabidae)
Source: Zookeys. 2014 Aug 1;(430):1–108. doi: 10.3897/zookeys.430.8094 (PMC4141162; doi:10.3897/zookeys.430.8094)
Supplement: XML Treatment for Anchonoderus [file zookeys.430.8094-treatment4.xml]

<!DOCTYPE tp:taxon-treatment
  PUBLIC "-//TaxonX//DTD Taxonomic Treatment Publishing DTD v0 20100105//EN" "tax-treatment-NSO.dtd">
<tp:taxon-treatment xmlns:tp="http://www.plazi.org/taxpub"><tp:treatment-meta><kwd-group><label>Taxon classification</label><kwd><named-content content-type="kingdom">Animalia</named-content></kwd><kwd><named-content content-type="order">Coleoptera</named-content></kwd><kwd><named-content content-type="family">Carabidae</named-content></kwd></kwd-group><mixed-citation publication-type="journal"><person-group><name><surname>Erwin</surname><given-names>Terry L.</given-names></name><name><surname>Zamorano</surname><given-names>Laura S.</given-names></name></person-group><article-title>A synopsis of the tribe Lachnophorini, with a new genus of Neotropical distribution and a revision of the Neotropical genus <italic>Asklepia</italic> Liebke, 1938 (Insecta, Coleoptera, Carabidae)</article-title><source>Zookeys</source><day>1</day><month>8</month><year>2014</year><volume>2014</volume><issue>430</issue><fpage>1</fpage><lpage>108</lpage><pub-id pub-id-type="doi">10.3897/zookeys.430.8094</pub-id></mixed-citation></tp:treatment-meta><tp:nomenclature><tp:taxon-name>
                            <tp:taxon-name-part taxon-name-part-type="genus">Anchonoderus</tp:taxon-name-part>
                        </tp:taxon-name><tp:taxon-authority>Reiche, 1843</tp:taxon-authority><xref>Narrow thorax beetles </xref><xref ref-type="fig" rid="F3">Fig. 5</xref><tp:nomenclature-citation-list><tp:nomenclature-citation><tp:taxon-name>Anchonoderus</tp:taxon-name><comment> Reiche, 1843:38</comment></tp:nomenclature-citation><tp:nomenclature-citation><tp:taxon-name>Axylosius</tp:taxon-name><comment> Liebke, 1936:461 (<xref ref-type="bibr" rid="B57">Lorenz 1998a</xref>)</comment></tp:nomenclature-citation></tp:nomenclature-citation-list></tp:nomenclature><tp:treatment-sec sec-type="Type species"><title>Type species.</title><p><italic><tp:taxon-name>Platynus elegans</tp:taxon-name></italic> Brullé, 1838:25 [=<italic><tp:taxon-name>Anchonoderus eximius</tp:taxon-name></italic> (Audouin), 1836:34]</p></tp:treatment-sec><tp:treatment-sec sec-type="Way of life"><title>Way of life.</title><p>Size range – 4.5 mm to 8.5 mm; adults of this genus are found on the muddy banks of rivers and streams where they run in the sun from crack to crack in the baked mud. Other ubiquitous species are found throughout the forest where there is sandy soil and thin dry leaf litter, as well as on upper parts of river banks in thin layers of leaf litter. However, most species occur at stream margins among small stones and gravel and in flood debris along upper stream margins. The fact that only 27 species are described from the Neotropics and 11 occur at a single locality at Pakitza, Perú indicates the identification of species is impossible without recourse to types. A taxonomic revision of the group is need.</p></tp:treatment-sec><tp:treatment-sec sec-type="Distribution"><title>Distribution.</title><p>Arizona and Texas south to Argentina, including many of the Caribbean islands.</p></tp:treatment-sec><tp:treatment-sec sec-type="Notes"><title>Notes.</title><p>Currently, 27 described species are assigned to this genus.</p></tp:treatment-sec><tp:treatment-sec sec-type="References"><title>References.</title><p><xref ref-type="bibr" rid="B6">Ball and Hilchie (1983)</xref>; <xref ref-type="bibr" rid="B50">Liebherr (1988)</xref>; <xref ref-type="bibr" rid="B22">Erwin (1991)</xref>; <xref ref-type="bibr" rid="B7">Ball and Bousquet (2000)</xref>; <xref ref-type="bibr" rid="B11">Bousquet (2012)</xref>; <xref ref-type="bibr" rid="B33">Erwin et al. (2012)</xref>.</p></tp:treatment-sec><tp:treatment-sec><!--Section generated to contain objects referenced in tp:taxon-treatment.--><fig id="F3" position="float" orientation="portrait"><label>Figure 3–6.</label><caption><p><bold>3</bold> <italic><tp:taxon-name>Aeolodermus emarginatus</tp:taxon-name></italic> Chaudoir. Digital Photo-illustration. Habitus, dorsal aspect, based on specimen ADP133799 from Mabatobato, Luzon, Philippines <bold>4</bold> <italic><tp:taxon-name>Amphithasus</tp:taxon-name></italic> sp. Digital Photo-illustration. Habitus, dorsal aspect, based on specimen ADP023719 from Rio Sucusari, Perú <bold>5</bold> <italic><tp:taxon-name>Anchonoderus apicalis</tp:taxon-name></italic> Reiche. Digital Photo-illustration. Habitus, dorsal aspect, based on specimen ADP132554 from nr. Atalaya, Perú <bold>6</bold> <italic><tp:taxon-name>Aporesthus</tp:taxon-name></italic> sp. Digital Photo-illustration. Habitus, dorsal aspect, based on specimen ADP132542 from Tena, Ecuador.</p></caption><graphic xmlns:xlink="http://www.w3.org/1999/xlink" xlink:href="zookeys-430-001-g003.jpg" position="float" orientation="portrait" xlink:type="simple"/></fig></tp:treatment-sec><ref-list><ref id="B57"><mixed-citation xmlns:xlink="http://www.w3.org/1999/xlink" xlink:type="simple"><person-group><name name-style="western"><surname>Lorenz</surname><given-names>W</given-names></name></person-group> (<year>1998a</year>) Systematic list of extant ground beetles of the world (Insecta, Coleoptera “Geadephaga”: Trachypachidae and Carabidae incl. Paussinae, Cicinidelinae, Rhysodinae). Privately published, W. Lorenz, Tutzing, iv + 502pp.</mixed-citation></ref><ref id="B6"><mixed-citation xmlns:xlink="http://www.w3.org/1999/xlink" xlink:type="simple"><person-group><name name-style="western"><surname>Ball</surname><given-names>GE</given-names></name><name name-style="western"><surname>Hilchie</surname><given-names>GJ</given-names></name></person-group> (<year>1983</year>) <article-title>Cymindine Lebiini of authors: redefinition and reclassification of genera (Coleoptera: Carabidae).</article-title><source>Quaestiones entomologicae</source><volume>19</volume>: <fpage>93</fpage>–<lpage>216</lpage>.</mixed-citation></ref><ref id="B50"><mixed-citation xmlns:xlink="http://www.w3.org/1999/xlink" xlink:type="simple"><person-group><name name-style="western"><surname>Liebherr</surname><given-names>J</given-names></name></person-group> (<year>1988</year>) <article-title>Redefinition of the Supertribe Odacanthitae, and revision of the West Indian Lachnophorini (Coleoptera: Carabidae).</article-title><source>Quaestiones entomolgicae</source><volume>24</volume>(<issue>1</issue>): <fpage>1</fpage>–<lpage>42</lpage>.</mixed-citation></ref><ref id="B22"><mixed-citation xmlns:xlink="http://www.w3.org/1999/xlink" xlink:type="simple"><person-group><name name-style="western"><surname>Erwin</surname><given-names>TL</given-names></name></person-group> (<year>1991</year>) <article-title>Natural history of the carabid beetles at the BIOLAT Rio Manu Biological Station, Pakitza, Perú.</article-title><source>Revista Peruana de Entomología</source><volume>33</volume>: <fpage>1</fpage>–<lpage>85</lpage>.</mixed-citation></ref><ref id="B7"><mixed-citation xmlns:xlink="http://www.w3.org/1999/xlink" xlink:type="simple"><person-group><name name-style="western"><surname>Ball</surname><given-names>GE</given-names></name><name name-style="western"><surname>Bousquet</surname><given-names>Y</given-names></name></person-group> (<year>2000</year>) <article-title>Carabidae Latreille, 1810.</article-title> In: <person-group><name name-style="western"><surname>Arnett</surname><given-names>RH Jr</given-names></name><name name-style="western"><surname>Thomas</surname><given-names>MC</given-names></name></person-group> (<role>Eds</role>) <issue-title>American beetles.</issue-title><source>Volume 1. Archostemata, Myxophaga, Adephaga, Polyphaga:Staphyliniformia. CRC Press, Boca Raton, Florida</source>,  <fpage>32</fpage>–<lpage>132</lpage>.</mixed-citation></ref><ref id="B11"><mixed-citation xmlns:xlink="http://www.w3.org/1999/xlink" xlink:type="simple"><person-group><name name-style="western"><surname>Bousquet</surname><given-names>Y</given-names></name></person-group> (<year>2012</year>) <article-title>Catalogue of Geadephaga (Coleoptera, Adephaga) of America, north of Mexico (in three parts).</article-title><source>ZooKeys</source><volume>245</volume>: <fpage>1</fpage>–<lpage>1722</lpage>. doi: <ext-link ext-link-type="doi" xlink:href="10.3897/zookeys.245.3416" xlink:type="simple">10.3897/zookeys.245.3416</ext-link></mixed-citation></ref><ref id="B33"><mixed-citation xmlns:xlink="http://www.w3.org/1999/xlink" xlink:type="simple"><person-group><name name-style="western"><surname>Erwin</surname><given-names>TL</given-names></name><name name-style="western"><surname>Micheli</surname><given-names>CJ</given-names></name><name name-style="western"><surname>Hevel</surname><given-names>GF</given-names></name></person-group> (<year>2012</year>) The Beetle Family Carabidae of Guyane (French Guyana): The Tribes, Genera, and number of species known, with notes on their ways of life. (Insecta: Coleoptera: Adephaga). Le Coléoptériste 5: 1–88. [ACOREP, Paris]</mixed-citation></ref></ref-list></tp:taxon-treatment>
