# Supplementary material for: A synopsis of the tribe Lachnophorini, with a new genus of Neotropical distribution and a revision of the Neotropical genus Asklepia Liebke, 1938 (Insecta, Coleoptera, Carabidae)
Source: Zookeys. 2014 Aug 1;(430):1–108. doi: 10.3897/zookeys.430.8094 (PMC4141162; doi:10.3897/zookeys.430.8094)
Supplement: XML Treatment for Diplacanthogaster [file zookeys.430.8094-treatment7.xml]

<!DOCTYPE tp:taxon-treatment
  PUBLIC "-//TaxonX//DTD Taxonomic Treatment Publishing DTD v0 20100105//EN" "tax-treatment-NSO.dtd">
<tp:taxon-treatment xmlns:tp="http://www.plazi.org/taxpub"><tp:treatment-meta><kwd-group><label>Taxon classification</label><kwd><named-content content-type="kingdom">Animalia</named-content></kwd><kwd><named-content content-type="order">Coleoptera</named-content></kwd><kwd><named-content content-type="family">Carabidae</named-content></kwd></kwd-group><mixed-citation publication-type="journal"><person-group><name><surname>Erwin</surname><given-names>Terry L.</given-names></name><name><surname>Zamorano</surname><given-names>Laura S.</given-names></name></person-group><article-title>A synopsis of the tribe Lachnophorini, with a new genus of Neotropical distribution and a revision of the Neotropical genus <italic>Asklepia</italic> Liebke, 1938 (Insecta, Coleoptera, Carabidae)</article-title><source>Zookeys</source><day>1</day><month>8</month><year>2014</year><volume>2014</volume><issue>430</issue><fpage>1</fpage><lpage>108</lpage><pub-id pub-id-type="doi">10.3897/zookeys.430.8094</pub-id></mixed-citation></tp:treatment-meta><tp:nomenclature><tp:taxon-name>
                            <tp:taxon-name-part taxon-name-part-type="genus">Diplacanthogaster</tp:taxon-name-part>
                        </tp:taxon-name><tp:taxon-authority>Liebke, 1932</tp:taxon-authority><xref>Two-cornered beetles </xref><xref ref-type="fig" rid="F4">Fig. 8</xref><tp:nomenclature-citation-list><tp:nomenclature-citation><tp:taxon-name>Diplacanthogaster</tp:taxon-name><comment> Liebke, 1932:148</comment></tp:nomenclature-citation></tp:nomenclature-citation-list></tp:nomenclature><tp:treatment-sec sec-type="Type species"><title>Type species.</title><p><italic><tp:taxon-name>Diplacanthogaster bicolor</tp:taxon-name></italic> Liebke, 1932</p></tp:treatment-sec><tp:treatment-sec sec-type="Way of life"><title>Way of life.</title><p>Size range – 7.0 mm to 9.0 mm; the single species of this genus is active in April, July, and August, and probably in proximity of water.</p></tp:treatment-sec><tp:treatment-sec sec-type="Distribution"><title>Distribution.</title><p>Brazil.</p></tp:treatment-sec><tp:treatment-sec sec-type="Notes"><title>Notes.</title><p><xref ref-type="bibr" rid="B68">Reichardt (1967)</xref> regarded this genus as congeneric with <italic><tp:taxon-name>Stenocheila</tp:taxon-name></italic> Laporte de Castelnau. However, his study shows he had no male specimens of the latter for comparisons. We have presented in the key to genera above the attributes that justify Liebke’s separation of the two genera and not Reichardt’s synonymy.</p></tp:treatment-sec><tp:treatment-sec sec-type="References"><title>References.</title><p><xref ref-type="bibr" rid="B52">Liebke (1932)</xref>, <xref ref-type="bibr" rid="B68">Reichardt (1967)</xref>.</p><!--PageBreak--><!--PageBreak--></tp:treatment-sec><tp:treatment-sec><!--Section generated to contain objects referenced in tp:taxon-treatment.--><fig id="F4" position="float" orientation="portrait"><label>Figure 7–10.</label><caption><p><bold>7</bold> <italic><tp:taxon-name>Calybe</tp:taxon-name></italic> sp. Digital Photo-illustration. Habitus, dorsal aspect, based on specimen ADP132561 from Pakitza, Perú <bold>8</bold> <italic><tp:taxon-name>Diplacanthogaster bicolor</tp:taxon-name></italic> Liebke. Digital Photo-illustration. Habitus, dorsal aspect, based on specimen ADP133817 from Ouro Preto, Brazil <bold>9</bold> <italic><tp:taxon-name>Ega</tp:taxon-name></italic> sp. (no described species of this genus is known from Perú). Digital Photo-illustration. Habitus, dorsal aspect, based on specimen ADP132560 from Pakitza, Perú <bold>10</bold> <italic><tp:taxon-name>Eucaerus</tp:taxon-name></italic> sp. Digital Photo-illustration. Habitus, dorsal aspect, based on specimen ADP132552 from Pakitza, Perú.</p></caption><graphic xmlns:xlink="http://www.w3.org/1999/xlink" xlink:href="zookeys-430-001-g004.jpg" position="float" orientation="portrait" xlink:type="simple"/></fig></tp:treatment-sec><ref-list><ref id="B68"><mixed-citation xmlns:xlink="http://www.w3.org/1999/xlink" xlink:type="simple"><person-group><name name-style="western"><surname>Reichardt</surname><given-names>H</given-names></name></person-group> (<year>1967</year>) <article-title>On <italic>Stenocheila</italic> Castelnau (Coleoptera: Carabidae).</article-title><source>Papéis Avulsos de Zoología</source><volume>21</volume>(<issue>25</issue>): <fpage>247</fpage>–<lpage>250</lpage>.</mixed-citation></ref><ref id="B52"><mixed-citation xmlns:xlink="http://www.w3.org/1999/xlink" xlink:type="simple"><person-group><name name-style="western"><surname>Liebke</surname><given-names>M</given-names></name></person-group> (<year>1932</year>) Laufkäfer Studien X. Entomologische Anzeiger 12: 146–149, 159–162, 193–195.</mixed-citation></ref></ref-list></tp:taxon-treatment>
