# Supplementary material for: A synopsis of the tribe Lachnophorini, with a new genus of Neotropical distribution and a revision of the Neotropical genus Asklepia Liebke, 1938 (Insecta, Coleoptera, Carabidae)
Source: Zookeys. 2014 Aug 1;(430):1–108. doi: 10.3897/zookeys.430.8094 (PMC4141162; doi:10.3897/zookeys.430.8094)
Supplement: XML Treatment for Ega [file zookeys.430.8094-treatment8.xml]

<!DOCTYPE tp:taxon-treatment
  PUBLIC "-//TaxonX//DTD Taxonomic Treatment Publishing DTD v0 20100105//EN" "tax-treatment-NSO.dtd">
<tp:taxon-treatment xmlns:tp="http://www.plazi.org/taxpub"><tp:treatment-meta><kwd-group><label>Taxon classification</label><kwd><named-content content-type="kingdom">Animalia</named-content></kwd><kwd><named-content content-type="order">Coleoptera</named-content></kwd><kwd><named-content content-type="family">Carabidae</named-content></kwd></kwd-group><mixed-citation publication-type="journal"><person-group><name><surname>Erwin</surname><given-names>Terry L.</given-names></name><name><surname>Zamorano</surname><given-names>Laura S.</given-names></name></person-group><article-title>A synopsis of the tribe Lachnophorini, with a new genus of Neotropical distribution and a revision of the Neotropical genus <italic>Asklepia</italic> Liebke, 1938 (Insecta, Coleoptera, Carabidae)</article-title><source>Zookeys</source><day>1</day><month>8</month><year>2014</year><volume>2014</volume><issue>430</issue><fpage>1</fpage><lpage>108</lpage><pub-id pub-id-type="doi">10.3897/zookeys.430.8094</pub-id></mixed-citation></tp:treatment-meta><tp:nomenclature><tp:taxon-name>
                            <tp:taxon-name-part taxon-name-part-type="genus">Ega</tp:taxon-name-part>
                        </tp:taxon-name><tp:taxon-authority>Laporte de Castelnau, 1835</tp:taxon-authority><xref>Ant-like waterside beetles </xref><xref ref-type="fig" rid="F4">Fig. 9</xref><tp:nomenclature-citation-list><tp:nomenclature-citation><tp:taxon-name>Ega</tp:taxon-name><comment> Laporte de Castelnau, 1835: 93</comment></tp:nomenclature-citation></tp:nomenclature-citation-list></tp:nomenclature><tp:treatment-sec sec-type="Type species"><title>Type species.</title><p><italic><tp:taxon-name>Ega formicaria</tp:taxon-name></italic> Laporte de Castelnau, 1835: 93</p></tp:treatment-sec><tp:treatment-sec sec-type="Way of life"><title>Way of life.</title><p>Size range – 2.8 mm to 4.7 mm; species of this genus not only have color patterns and movements like ants, they have body constrictions, giving them ant-like proportions, even more so than their probable adelphotaxon, <italic><tp:taxon-name>Calybe</tp:taxon-name></italic>. They live near water bodies usually on steep slopes above the water on damp clay soils, in the company of similar-sized ants. They catch small arthropod prey on the run much like tiger beetles. Identification is very difficult without recourse to types; the genus is in need of a taxonomic revision.</p></tp:treatment-sec><tp:treatment-sec sec-type="Distribution"><title>Distribution.</title><p>Southern USA (CA to GA, FL) south to Argentina. Not known from the Caribbean islands.</p></tp:treatment-sec><tp:treatment-sec sec-type="Notes"><title>Notes.</title><p>Currently, 17 described species are assigned to this genus, some of which are likely <italic><tp:taxon-name>Calybe</tp:taxon-name></italic> species; however, many more true <italic><tp:taxon-name>Ega</tp:taxon-name></italic> species are represented in the NMNH collection. A taxonomic revision of the group is needed. Identification of species is impossible without recourse to types.</p></tp:treatment-sec><tp:treatment-sec sec-type="References"><title>References.</title><p><xref ref-type="bibr" rid="B49">Liebherr (1983)</xref>; <xref ref-type="bibr" rid="B22">Erwin (1991)</xref>; <xref ref-type="bibr" rid="B7">Ball and Bousquet (2000)</xref>; <xref ref-type="bibr" rid="B11">Bousquet (2012)</xref>; <xref ref-type="bibr" rid="B33">Erwin et al. (2012)</xref>.</p></tp:treatment-sec><tp:treatment-sec><!--Section generated to contain objects referenced in tp:taxon-treatment.--><fig id="F4" position="float" orientation="portrait"><label>Figure 7–10.</label><caption><p><bold>7</bold> <italic><tp:taxon-name>Calybe</tp:taxon-name></italic> sp. Digital Photo-illustration. Habitus, dorsal aspect, based on specimen ADP132561 from Pakitza, Perú <bold>8</bold> <italic><tp:taxon-name>Diplacanthogaster bicolor</tp:taxon-name></italic> Liebke. Digital Photo-illustration. Habitus, dorsal aspect, based on specimen ADP133817 from Ouro Preto, Brazil <bold>9</bold> <italic><tp:taxon-name>Ega</tp:taxon-name></italic> sp. (no described species of this genus is known from Perú). Digital Photo-illustration. Habitus, dorsal aspect, based on specimen ADP132560 from Pakitza, Perú <bold>10</bold> <italic><tp:taxon-name>Eucaerus</tp:taxon-name></italic> sp. Digital Photo-illustration. Habitus, dorsal aspect, based on specimen ADP132552 from Pakitza, Perú.</p></caption><graphic xmlns:xlink="http://www.w3.org/1999/xlink" xlink:href="zookeys-430-001-g004.jpg" position="float" orientation="portrait" xlink:type="simple"/></fig></tp:treatment-sec><ref-list><ref id="B49"><mixed-citation xmlns:xlink="http://www.w3.org/1999/xlink" xlink:type="simple"><person-group><name name-style="western"><surname>Liebherr</surname><given-names>J</given-names></name></person-group> (<year>1983</year>) <article-title>Larval description of <italic>Calybe (Ega) sallei</italic> (Chevrolat) with preliminary assessment of lachnophorine affinities (Carabidae: Lachnophorini).</article-title><source>The Coleopterists Bulletin</source><volume>37</volume>(<issue>3</issue>): <fpage>254</fpage>–<lpage>260</lpage>.</mixed-citation></ref><ref id="B22"><mixed-citation xmlns:xlink="http://www.w3.org/1999/xlink" xlink:type="simple"><person-group><name name-style="western"><surname>Erwin</surname><given-names>TL</given-names></name></person-group> (<year>1991</year>) <article-title>Natural history of the carabid beetles at the BIOLAT Rio Manu Biological Station, Pakitza, Perú.</article-title><source>Revista Peruana de Entomología</source><volume>33</volume>: <fpage>1</fpage>–<lpage>85</lpage>.</mixed-citation></ref><ref id="B7"><mixed-citation xmlns:xlink="http://www.w3.org/1999/xlink" xlink:type="simple"><person-group><name name-style="western"><surname>Ball</surname><given-names>GE</given-names></name><name name-style="western"><surname>Bousquet</surname><given-names>Y</given-names></name></person-group> (<year>2000</year>) <article-title>Carabidae Latreille, 1810.</article-title> In: <person-group><name name-style="western"><surname>Arnett</surname><given-names>RH Jr</given-names></name><name name-style="western"><surname>Thomas</surname><given-names>MC</given-names></name></person-group> (<role>Eds</role>) <issue-title>American beetles.</issue-title><source>Volume 1. Archostemata, Myxophaga, Adephaga, Polyphaga:Staphyliniformia. CRC Press, Boca Raton, Florida</source>,  <fpage>32</fpage>–<lpage>132</lpage>.</mixed-citation></ref><ref id="B11"><mixed-citation xmlns:xlink="http://www.w3.org/1999/xlink" xlink:type="simple"><person-group><name name-style="western"><surname>Bousquet</surname><given-names>Y</given-names></name></person-group> (<year>2012</year>) <article-title>Catalogue of Geadephaga (Coleoptera, Adephaga) of America, north of Mexico (in three parts).</article-title><source>ZooKeys</source><volume>245</volume>: <fpage>1</fpage>–<lpage>1722</lpage>. doi: <ext-link ext-link-type="doi" xlink:href="10.3897/zookeys.245.3416" xlink:type="simple">10.3897/zookeys.245.3416</ext-link></mixed-citation></ref><ref id="B33"><mixed-citation xmlns:xlink="http://www.w3.org/1999/xlink" xlink:type="simple"><person-group><name name-style="western"><surname>Erwin</surname><given-names>TL</given-names></name><name name-style="western"><surname>Micheli</surname><given-names>CJ</given-names></name><name name-style="western"><surname>Hevel</surname><given-names>GF</given-names></name></person-group> (<year>2012</year>) The Beetle Family Carabidae of Guyane (French Guyana): The Tribes, Genera, and number of species known, with notes on their ways of life. (Insecta: Coleoptera: Adephaga). Le Coléoptériste 5: 1–88. [ACOREP, Paris]</mixed-citation></ref></ref-list></tp:taxon-treatment>
