# Supplementary material for: A synopsis of the tribe Lachnophorini, with a new genus of Neotropical distribution and a revision of the Neotropical genus Asklepia Liebke, 1938 (Insecta, Coleoptera, Carabidae)
Source: Zookeys. 2014 Aug 1;(430):1–108. doi: 10.3897/zookeys.430.8094 (PMC4141162; doi:10.3897/zookeys.430.8094)
Supplement: XML Treatment for Eucaerus [file zookeys.430.8094-treatment9.xml]

<!DOCTYPE tp:taxon-treatment
  PUBLIC "-//TaxonX//DTD Taxonomic Treatment Publishing DTD v0 20100105//EN" "tax-treatment-NSO.dtd">
<tp:taxon-treatment xmlns:tp="http://www.plazi.org/taxpub"><tp:treatment-meta><kwd-group><label>Taxon classification</label><kwd><named-content content-type="kingdom">Animalia</named-content></kwd><kwd><named-content content-type="order">Coleoptera</named-content></kwd><kwd><named-content content-type="family">Carabidae</named-content></kwd></kwd-group><mixed-citation publication-type="journal"><person-group><name><surname>Erwin</surname><given-names>Terry L.</given-names></name><name><surname>Zamorano</surname><given-names>Laura S.</given-names></name></person-group><article-title>A synopsis of the tribe Lachnophorini, with a new genus of Neotropical distribution and a revision of the Neotropical genus <italic>Asklepia</italic> Liebke, 1938 (Insecta, Coleoptera, Carabidae)</article-title><source>Zookeys</source><day>1</day><month>8</month><year>2014</year><volume>2014</volume><issue>430</issue><fpage>1</fpage><lpage>108</lpage><pub-id pub-id-type="doi">10.3897/zookeys.430.8094</pub-id></mixed-citation></tp:treatment-meta><tp:nomenclature><tp:taxon-name>
                            <tp:taxon-name-part taxon-name-part-type="genus">Eucaerus</tp:taxon-name-part>
                        </tp:taxon-name><tp:taxon-authority>LeConte, 1853</tp:taxon-authority><xref>Easy fit beetles </xref><xref ref-type="fig" rid="F4">Figs 10</xref><xref ref-type="fig" rid="F8">, 23</xref><tp:nomenclature-citation-list><tp:nomenclature-citation><tp:taxon-name>Eucaerus</tp:taxon-name><comment> LeConte, 1853:386</comment></tp:nomenclature-citation></tp:nomenclature-citation-list></tp:nomenclature><tp:treatment-sec sec-type="Type species"><title>Type species.</title><p><italic><tp:taxon-name>Eucaerus varicornis</tp:taxon-name></italic> LeConte, 1853:387</p></tp:treatment-sec><tp:treatment-sec sec-type="Way of life"><title>Way of life.</title><p>Size range – 2.4 mm to 5.5 mm; these species are all hygrophilous, occurring in rotting leaf litter in densely shaded wet situations, stream sides, or swamps, and at margins of open marshes. They are common in some places; however, they run fast and it is difficult to obtain series without a lot of work. The opposite is true at other places where 100 or more individuals will flush together from a third of a square meter of wet leaf litter. Their way of life is unknown, but they likely are predatory on small arthropods.</p></tp:treatment-sec><tp:treatment-sec sec-type="Distribution"><title>Distribution.</title><p>Maryland, USA south through Texas and Florida to Brazil, including the larger Caribbean islands, México, and Central America.</p></tp:treatment-sec><tp:treatment-sec sec-type="Notes"><title>Notes.</title><p>Currently, 10 described species are assigned to this genus; however, several more species are represented in the NMNH collection. A taxonomic revision of the group is needed. Identification of species is impossible without recourse to types.</p></tp:treatment-sec><tp:treatment-sec sec-type="References"><title>References.</title><p><xref ref-type="bibr" rid="B6">Ball and Hilchie (1983)</xref>; <xref ref-type="bibr" rid="B50">Liebherr (1988)</xref>; <xref ref-type="bibr" rid="B22">Erwin (1991)</xref>; <xref ref-type="bibr" rid="B7">Ball and Bousquet (2000)</xref>; <xref ref-type="bibr" rid="B11">Bousquet (2012)</xref>; <xref ref-type="bibr" rid="B33">Erwin et al. (2012)</xref>.</p><!--PageBreak--><!--PageBreak--></tp:treatment-sec><tp:treatment-sec><!--Section generated to contain objects referenced in tp:taxon-treatment.--><fig id="F4" position="float" orientation="portrait"><label>Figure 7–10.</label><caption><p><bold>7</bold> <italic><tp:taxon-name>Calybe</tp:taxon-name></italic> sp. Digital Photo-illustration. Habitus, dorsal aspect, based on specimen ADP132561 from Pakitza, Perú <bold>8</bold> <italic><tp:taxon-name>Diplacanthogaster bicolor</tp:taxon-name></italic> Liebke. Digital Photo-illustration. Habitus, dorsal aspect, based on specimen ADP133817 from Ouro Preto, Brazil <bold>9</bold> <italic><tp:taxon-name>Ega</tp:taxon-name></italic> sp. (no described species of this genus is known from Perú). Digital Photo-illustration. Habitus, dorsal aspect, based on specimen ADP132560 from Pakitza, Perú <bold>10</bold> <italic><tp:taxon-name>Eucaerus</tp:taxon-name></italic> sp. Digital Photo-illustration. Habitus, dorsal aspect, based on specimen ADP132552 from Pakitza, Perú.</p></caption><graphic xmlns:xlink="http://www.w3.org/1999/xlink" xlink:href="zookeys-430-001-g004.jpg" position="float" orientation="portrait" xlink:type="simple"/></fig><fig id="F8" position="float" orientation="portrait"><label>Figures 23–28.</label><caption><p>Mouthparts of adults. <bold>23</bold> <italic><tp:taxon-name>Eucaerus</tp:taxon-name></italic> sp. Mouthparts, ventral aspect, based on specimen ADP132552 from Pakitza, Perú <bold>24</bold> <italic><tp:taxon-name>Euphorticus</tp:taxon-name></italic> sp. Mouthparts, ventral aspect, based on specimen ADP132558 from Tapilula, México <bold>25</bold> <italic><tp:taxon-name>Guatemalteca virgen</tp:taxon-name></italic> Erwin. Mouthparts, ventral aspect, based on specimen ADP132546 from nr. La Virgen, Costa Rica <bold>26</bold> <italic><tp:taxon-name>Lachnaces</tp:taxon-name></italic> sp. Mouthparts, ventral aspect, based on specimen ADP132578 from Tambopata Reserved Zone, Explorer’s Inn, Perú <bold>27</bold> <italic><tp:taxon-name>Lachnophorus</tp:taxon-name></italic> sp. Mouthparts, ventral aspect, based on specimen ADP132570 from Pakitza, Perú <bold>28</bold> <italic><tp:taxon-name>Pseudophorticus</tp:taxon-name></italic> sp. Mouthparts, ventral aspect, based on specimen ADP132538 from Pakitza, Perú. Legend: <bold>a3</bold> Antennomere 3; <bold>mt</bold> Mentum tooth; <bold>m</bold> Mentum; <bold>lp3</bold> Labial palpomere 3; <bold>mp4</bold> Maxillary palpomere 4.</p></caption><graphic xmlns:xlink="http://www.w3.org/1999/xlink" xlink:href="zookeys-430-001-g008.jpg" position="float" orientation="portrait" xlink:type="simple"/></fig></tp:treatment-sec><ref-list><ref id="B6"><mixed-citation xmlns:xlink="http://www.w3.org/1999/xlink" xlink:type="simple"><person-group><name name-style="western"><surname>Ball</surname><given-names>GE</given-names></name><name name-style="western"><surname>Hilchie</surname><given-names>GJ</given-names></name></person-group> (<year>1983</year>) <article-title>Cymindine Lebiini of authors: redefinition and reclassification of genera (Coleoptera: Carabidae).</article-title><source>Quaestiones entomologicae</source><volume>19</volume>: <fpage>93</fpage>–<lpage>216</lpage>.</mixed-citation></ref><ref id="B50"><mixed-citation xmlns:xlink="http://www.w3.org/1999/xlink" xlink:type="simple"><person-group><name name-style="western"><surname>Liebherr</surname><given-names>J</given-names></name></person-group> (<year>1988</year>) <article-title>Redefinition of the Supertribe Odacanthitae, and revision of the West Indian Lachnophorini (Coleoptera: Carabidae).</article-title><source>Quaestiones entomolgicae</source><volume>24</volume>(<issue>1</issue>): <fpage>1</fpage>–<lpage>42</lpage>.</mixed-citation></ref><ref id="B22"><mixed-citation xmlns:xlink="http://www.w3.org/1999/xlink" xlink:type="simple"><person-group><name name-style="western"><surname>Erwin</surname><given-names>TL</given-names></name></person-group> (<year>1991</year>) <article-title>Natural history of the carabid beetles at the BIOLAT Rio Manu Biological Station, Pakitza, Perú.</article-title><source>Revista Peruana de Entomología</source><volume>33</volume>: <fpage>1</fpage>–<lpage>85</lpage>.</mixed-citation></ref><ref id="B7"><mixed-citation xmlns:xlink="http://www.w3.org/1999/xlink" xlink:type="simple"><person-group><name name-style="western"><surname>Ball</surname><given-names>GE</given-names></name><name name-style="western"><surname>Bousquet</surname><given-names>Y</given-names></name></person-group> (<year>2000</year>) <article-title>Carabidae Latreille, 1810.</article-title> In: <person-group><name name-style="western"><surname>Arnett</surname><given-names>RH Jr</given-names></name><name name-style="western"><surname>Thomas</surname><given-names>MC</given-names></name></person-group> (<role>Eds</role>) <issue-title>American beetles.</issue-title><source>Volume 1. Archostemata, Myxophaga, Adephaga, Polyphaga:Staphyliniformia. CRC Press, Boca Raton, Florida</source>,  <fpage>32</fpage>–<lpage>132</lpage>.</mixed-citation></ref><ref id="B11"><mixed-citation xmlns:xlink="http://www.w3.org/1999/xlink" xlink:type="simple"><person-group><name name-style="western"><surname>Bousquet</surname><given-names>Y</given-names></name></person-group> (<year>2012</year>) <article-title>Catalogue of Geadephaga (Coleoptera, Adephaga) of America, north of Mexico (in three parts).</article-title><source>ZooKeys</source><volume>245</volume>: <fpage>1</fpage>–<lpage>1722</lpage>. doi: <ext-link ext-link-type="doi" xlink:href="10.3897/zookeys.245.3416" xlink:type="simple">10.3897/zookeys.245.3416</ext-link></mixed-citation></ref><ref id="B33"><mixed-citation xmlns:xlink="http://www.w3.org/1999/xlink" xlink:type="simple"><person-group><name name-style="western"><surname>Erwin</surname><given-names>TL</given-names></name><name name-style="western"><surname>Micheli</surname><given-names>CJ</given-names></name><name name-style="western"><surname>Hevel</surname><given-names>GF</given-names></name></person-group> (<year>2012</year>) The Beetle Family Carabidae of Guyane (French Guyana): The Tribes, Genera, and number of species known, with notes on their ways of life. (Insecta: Coleoptera: Adephaga). Le Coléoptériste 5: 1–88. [ACOREP, Paris]</mixed-citation></ref></ref-list></tp:taxon-treatment>
