# Supplementary material for: A synopsis of the tribe Lachnophorini, with a new genus of Neotropical distribution and a revision of the Neotropical genus Asklepia Liebke, 1938 (Insecta, Coleoptera, Carabidae)
Source: Zookeys. 2014 Aug 1;(430):1–108. doi: 10.3897/zookeys.430.8094 (PMC4141162; doi:10.3897/zookeys.430.8094)
Supplement: XML Treatment for Euphorticus [file zookeys.430.8094-treatment10.xml]

<!DOCTYPE tp:taxon-treatment
  PUBLIC "-//TaxonX//DTD Taxonomic Treatment Publishing DTD v0 20100105//EN" "tax-treatment-NSO.dtd">
<tp:taxon-treatment xmlns:tp="http://www.plazi.org/taxpub"><tp:treatment-meta><kwd-group><label>Taxon classification</label><kwd><named-content content-type="kingdom">Animalia</named-content></kwd><kwd><named-content content-type="order">Coleoptera</named-content></kwd><kwd><named-content content-type="family">Carabidae</named-content></kwd></kwd-group><mixed-citation publication-type="journal"><person-group><name><surname>Erwin</surname><given-names>Terry L.</given-names></name><name><surname>Zamorano</surname><given-names>Laura S.</given-names></name></person-group><article-title>A synopsis of the tribe Lachnophorini, with a new genus of Neotropical distribution and a revision of the Neotropical genus <italic>Asklepia</italic> Liebke, 1938 (Insecta, Coleoptera, Carabidae)</article-title><source>Zookeys</source><day>1</day><month>8</month><year>2014</year><volume>2014</volume><issue>430</issue><fpage>1</fpage><lpage>108</lpage><pub-id pub-id-type="doi">10.3897/zookeys.430.8094</pub-id></mixed-citation></tp:treatment-meta><tp:nomenclature><tp:taxon-name>
                            <tp:taxon-name-part taxon-name-part-type="genus">Euphorticus</tp:taxon-name-part>
                        </tp:taxon-name><tp:taxon-authority>Horn, 1881</tp:taxon-authority><xref>Beauty-bearing beetles </xref><xref ref-type="fig" rid="F5">Figs 11</xref><xref ref-type="fig" rid="F8">, 24</xref><tp:nomenclature-citation-list><tp:nomenclature-citation><tp:taxon-name>Euphorticus</tp:taxon-name><comment> G. Horn, 1881:144</comment></tp:nomenclature-citation></tp:nomenclature-citation-list></tp:nomenclature><tp:treatment-sec sec-type="Type species"><title>Type species.</title><p><italic><tp:taxon-name>Lachnophorus pubescens</tp:taxon-name></italic> Dejean, 1831:30</p></tp:treatment-sec><tp:treatment-sec sec-type="Way of life"><title>Way of life.</title><p>Size range – 4.0 mm to 4.9 mm; these beetles are somewhat ubiquitous. They occur near water or at damp places, on a variety of soil types. Adults of all species are dark, often black, and one new species from Paraguay is vividly metallic. Adults of another new species from Perú was found readily under clumps of cut grass in an open field, as well as on algae covered sandy clay running in the bright sunshine. Adults are attracted to lights.</p></tp:treatment-sec><tp:treatment-sec sec-type="Distribution"><title>Distribution.</title><p>Southern United States south to southern Brazil, including some Caribbean islands.</p></tp:treatment-sec><tp:treatment-sec sec-type="Notes"><title>Notes.</title><p>Currently, four described species are assigned to this genus; however, two additional new species are represented in the NMNH collection. A taxonomic revision of the group is needed. Identification of species is impossible without recourse to types.</p></tp:treatment-sec><tp:treatment-sec sec-type="References"><title>References.</title><p><xref ref-type="bibr" rid="B50">Liebherr (1988)</xref>; <xref ref-type="bibr" rid="B22">Erwin (1991)</xref>; <xref ref-type="bibr" rid="B7">Ball and Bousquet (2000)</xref>; <xref ref-type="bibr" rid="B11">Bousquet (2012)</xref>; <xref ref-type="bibr" rid="B33">Erwin et al. (2012)</xref>.</p><fig id="F5" position="float" orientation="portrait"><label>Figure 11–14.</label><caption><p><bold>11</bold> <italic><tp:taxon-name>Euphorticus</tp:taxon-name></italic> sp. (only <italic><tp:taxon-name>Euphorticus pubescens</tp:taxon-name></italic> (Dejean) is known from México and this is not that species). Digital Photo-illustration. Habitus, dorsal aspect, based on specimen ADP132558 from Tapilulu, México <bold>12</bold> <italic><tp:taxon-name>Guatemalteca virgen</tp:taxon-name></italic> Erwin. Digital Photo-illustration. Habitus, dorsal aspect, based on specimen ADP132546 from nr. La Virgen, Costa Rica <bold>13</bold> <italic><tp:taxon-name>Homethes</tp:taxon-name></italic> sp. Digital Photo-illustration. Habitus, dorsal aspect, based on specimen ADP133797 from Australia <bold>14</bold> <italic><tp:taxon-name>Lachnaces</tp:taxon-name></italic> sp. (at present this genus has three described species, all from the upper Amazon Basin). Digital Photo-illustration. Habitus, dorsal aspect, based on specimen ADP132578 from Tambopata Reserved Zone, Explorer’s Inn, Perú.</p></caption><graphic xmlns:xlink="http://www.w3.org/1999/xlink" xlink:href="zookeys-430-001-g005.jpg" position="float" orientation="portrait" xlink:type="simple"/></fig></tp:treatment-sec><tp:treatment-sec><!--Section generated to contain objects referenced in tp:taxon-treatment.--><fig id="F8" position="float" orientation="portrait"><label>Figures 23–28.</label><caption><p>Mouthparts of adults. <bold>23</bold> <italic><tp:taxon-name>Eucaerus</tp:taxon-name></italic> sp. Mouthparts, ventral aspect, based on specimen ADP132552 from Pakitza, Perú <bold>24</bold> <italic><tp:taxon-name>Euphorticus</tp:taxon-name></italic> sp. Mouthparts, ventral aspect, based on specimen ADP132558 from Tapilula, México <bold>25</bold> <italic><tp:taxon-name>Guatemalteca virgen</tp:taxon-name></italic> Erwin. Mouthparts, ventral aspect, based on specimen ADP132546 from nr. La Virgen, Costa Rica <bold>26</bold> <italic><tp:taxon-name>Lachnaces</tp:taxon-name></italic> sp. Mouthparts, ventral aspect, based on specimen ADP132578 from Tambopata Reserved Zone, Explorer’s Inn, Perú <bold>27</bold> <italic><tp:taxon-name>Lachnophorus</tp:taxon-name></italic> sp. Mouthparts, ventral aspect, based on specimen ADP132570 from Pakitza, Perú <bold>28</bold> <italic><tp:taxon-name>Pseudophorticus</tp:taxon-name></italic> sp. Mouthparts, ventral aspect, based on specimen ADP132538 from Pakitza, Perú. Legend: <bold>a3</bold> Antennomere 3; <bold>mt</bold> Mentum tooth; <bold>m</bold> Mentum; <bold>lp3</bold> Labial palpomere 3; <bold>mp4</bold> Maxillary palpomere 4.</p></caption><graphic xmlns:xlink="http://www.w3.org/1999/xlink" xlink:href="zookeys-430-001-g008.jpg" position="float" orientation="portrait" xlink:type="simple"/></fig></tp:treatment-sec><ref-list><ref id="B50"><mixed-citation xmlns:xlink="http://www.w3.org/1999/xlink" xlink:type="simple"><person-group><name name-style="western"><surname>Liebherr</surname><given-names>J</given-names></name></person-group> (<year>1988</year>) <article-title>Redefinition of the Supertribe Odacanthitae, and revision of the West Indian Lachnophorini (Coleoptera: Carabidae).</article-title><source>Quaestiones entomolgicae</source><volume>24</volume>(<issue>1</issue>): <fpage>1</fpage>–<lpage>42</lpage>.</mixed-citation></ref><ref id="B22"><mixed-citation xmlns:xlink="http://www.w3.org/1999/xlink" xlink:type="simple"><person-group><name name-style="western"><surname>Erwin</surname><given-names>TL</given-names></name></person-group> (<year>1991</year>) <article-title>Natural history of the carabid beetles at the BIOLAT Rio Manu Biological Station, Pakitza, Perú.</article-title><source>Revista Peruana de Entomología</source><volume>33</volume>: <fpage>1</fpage>–<lpage>85</lpage>.</mixed-citation></ref><ref id="B7"><mixed-citation xmlns:xlink="http://www.w3.org/1999/xlink" xlink:type="simple"><person-group><name name-style="western"><surname>Ball</surname><given-names>GE</given-names></name><name name-style="western"><surname>Bousquet</surname><given-names>Y</given-names></name></person-group> (<year>2000</year>) <article-title>Carabidae Latreille, 1810.</article-title> In: <person-group><name name-style="western"><surname>Arnett</surname><given-names>RH Jr</given-names></name><name name-style="western"><surname>Thomas</surname><given-names>MC</given-names></name></person-group> (<role>Eds</role>) <issue-title>American beetles.</issue-title><source>Volume 1. Archostemata, Myxophaga, Adephaga, Polyphaga:Staphyliniformia. CRC Press, Boca Raton, Florida</source>,  <fpage>32</fpage>–<lpage>132</lpage>.</mixed-citation></ref><ref id="B11"><mixed-citation xmlns:xlink="http://www.w3.org/1999/xlink" xlink:type="simple"><person-group><name name-style="western"><surname>Bousquet</surname><given-names>Y</given-names></name></person-group> (<year>2012</year>) <article-title>Catalogue of Geadephaga (Coleoptera, Adephaga) of America, north of Mexico (in three parts).</article-title><source>ZooKeys</source><volume>245</volume>: <fpage>1</fpage>–<lpage>1722</lpage>. doi: <ext-link ext-link-type="doi" xlink:href="10.3897/zookeys.245.3416" xlink:type="simple">10.3897/zookeys.245.3416</ext-link></mixed-citation></ref><ref id="B33"><mixed-citation xmlns:xlink="http://www.w3.org/1999/xlink" xlink:type="simple"><person-group><name name-style="western"><surname>Erwin</surname><given-names>TL</given-names></name><name name-style="western"><surname>Micheli</surname><given-names>CJ</given-names></name><name name-style="western"><surname>Hevel</surname><given-names>GF</given-names></name></person-group> (<year>2012</year>) The Beetle Family Carabidae of Guyane (French Guyana): The Tribes, Genera, and number of species known, with notes on their ways of life. (Insecta: Coleoptera: Adephaga). Le Coléoptériste 5: 1–88. [ACOREP, Paris]</mixed-citation></ref></ref-list></tp:taxon-treatment>
