# Supplementary material for: A synopsis of the tribe Lachnophorini, with a new genus of Neotropical distribution and a revision of the Neotropical genus Asklepia Liebke, 1938 (Insecta, Coleoptera, Carabidae)
Source: Zookeys. 2014 Aug 1;(430):1–108. doi: 10.3897/zookeys.430.8094 (PMC4141162; doi:10.3897/zookeys.430.8094)
Supplement: XML Treatment for Guatemalteca [file zookeys.430.8094-treatment11.xml]

<!DOCTYPE tp:taxon-treatment
  PUBLIC "-//TaxonX//DTD Taxonomic Treatment Publishing DTD v0 20100105//EN" "tax-treatment-NSO.dtd">
<tp:taxon-treatment xmlns:tp="http://www.plazi.org/taxpub"><tp:treatment-meta><kwd-group><label>Taxon classification</label><kwd><named-content content-type="kingdom">Animalia</named-content></kwd><kwd><named-content content-type="order">Coleoptera</named-content></kwd><kwd><named-content content-type="family">Carabidae</named-content></kwd></kwd-group><mixed-citation publication-type="journal"><person-group><name><surname>Erwin</surname><given-names>Terry L.</given-names></name><name><surname>Zamorano</surname><given-names>Laura S.</given-names></name></person-group><article-title>A synopsis of the tribe Lachnophorini, with a new genus of Neotropical distribution and a revision of the Neotropical genus <italic>Asklepia</italic> Liebke, 1938 (Insecta, Coleoptera, Carabidae)</article-title><source>Zookeys</source><day>1</day><month>8</month><year>2014</year><volume>2014</volume><issue>430</issue><fpage>1</fpage><lpage>108</lpage><pub-id pub-id-type="doi">10.3897/zookeys.430.8094</pub-id></mixed-citation></tp:treatment-meta><tp:nomenclature><tp:taxon-name>
                            <tp:taxon-name-part taxon-name-part-type="genus">Guatemalteca</tp:taxon-name-part>
                        </tp:taxon-name><tp:taxon-authority>Erwin, 2004</tp:taxon-authority><xref>Shiny downy-bellied beetles </xref><xref ref-type="fig" rid="F5">Figs 12</xref><xref ref-type="fig" rid="F8">, 25</xref><tp:nomenclature-citation-list><tp:nomenclature-citation><tp:taxon-name>Guatemalteca</tp:taxon-name><comment> Erwin, 2004:12</comment></tp:nomenclature-citation></tp:nomenclature-citation-list></tp:nomenclature><tp:treatment-sec sec-type="Type species"><title>Type species.</title><p><italic><tp:taxon-name>Guatemalteca virgen</tp:taxon-name></italic> Erwin, 2004:12</p></tp:treatment-sec><tp:treatment-sec sec-type="Way of life"><title>Way of life.</title><p>Size range – 4.3 mm to 5.2 mm; these small beetles occur along small rocky streams in the highlands and in wet leaf litter in the lowlands; they take cover in the day time under stones or stream side debris. Many adults have been collected in Guyane with flight intercept traps (FITs).</p></tp:treatment-sec><tp:treatment-sec sec-type="Distribution"><title>Distribution.</title><p>Costa Rica; Guatemala; Guyane; México; Perú.</p></tp:treatment-sec><tp:treatment-sec sec-type="Notes"><title>Notes.</title><p>Currently, one described species is assigned to this genus; however, two additional new species are represented in the NMNH collection, one from Guyane and another from Perú. A taxonomic revision of the group is needed.</p></tp:treatment-sec><tp:treatment-sec sec-type="References"><title>References.</title><p><xref ref-type="bibr" rid="B24">Erwin (2004)</xref>; <xref ref-type="bibr" rid="B11">Bousquet (2012)</xref>; <xref ref-type="bibr" rid="B33">Erwin et al. (2012)</xref>.</p><!--PageBreak--><!--PageBreak--></tp:treatment-sec><tp:treatment-sec><!--Section generated to contain objects referenced in tp:taxon-treatment.--><fig id="F5" position="float" orientation="portrait"><label>Figure 11–14.</label><caption><p><bold>11</bold> <italic><tp:taxon-name>Euphorticus</tp:taxon-name></italic> sp. (only <italic><tp:taxon-name>Euphorticus pubescens</tp:taxon-name></italic> (Dejean) is known from México and this is not that species). Digital Photo-illustration. Habitus, dorsal aspect, based on specimen ADP132558 from Tapilulu, México <bold>12</bold> <italic><tp:taxon-name>Guatemalteca virgen</tp:taxon-name></italic> Erwin. Digital Photo-illustration. Habitus, dorsal aspect, based on specimen ADP132546 from nr. La Virgen, Costa Rica <bold>13</bold> <italic><tp:taxon-name>Homethes</tp:taxon-name></italic> sp. Digital Photo-illustration. Habitus, dorsal aspect, based on specimen ADP133797 from Australia <bold>14</bold> <italic><tp:taxon-name>Lachnaces</tp:taxon-name></italic> sp. (at present this genus has three described species, all from the upper Amazon Basin). Digital Photo-illustration. Habitus, dorsal aspect, based on specimen ADP132578 from Tambopata Reserved Zone, Explorer’s Inn, Perú.</p></caption><graphic xmlns:xlink="http://www.w3.org/1999/xlink" xlink:href="zookeys-430-001-g005.jpg" position="float" orientation="portrait" xlink:type="simple"/></fig><fig id="F8" position="float" orientation="portrait"><label>Figures 23–28.</label><caption><p>Mouthparts of adults. <bold>23</bold> <italic><tp:taxon-name>Eucaerus</tp:taxon-name></italic> sp. Mouthparts, ventral aspect, based on specimen ADP132552 from Pakitza, Perú <bold>24</bold> <italic><tp:taxon-name>Euphorticus</tp:taxon-name></italic> sp. Mouthparts, ventral aspect, based on specimen ADP132558 from Tapilula, México <bold>25</bold> <italic><tp:taxon-name>Guatemalteca virgen</tp:taxon-name></italic> Erwin. Mouthparts, ventral aspect, based on specimen ADP132546 from nr. La Virgen, Costa Rica <bold>26</bold> <italic><tp:taxon-name>Lachnaces</tp:taxon-name></italic> sp. Mouthparts, ventral aspect, based on specimen ADP132578 from Tambopata Reserved Zone, Explorer’s Inn, Perú <bold>27</bold> <italic><tp:taxon-name>Lachnophorus</tp:taxon-name></italic> sp. Mouthparts, ventral aspect, based on specimen ADP132570 from Pakitza, Perú <bold>28</bold> <italic><tp:taxon-name>Pseudophorticus</tp:taxon-name></italic> sp. Mouthparts, ventral aspect, based on specimen ADP132538 from Pakitza, Perú. Legend: <bold>a3</bold> Antennomere 3; <bold>mt</bold> Mentum tooth; <bold>m</bold> Mentum; <bold>lp3</bold> Labial palpomere 3; <bold>mp4</bold> Maxillary palpomere 4.</p></caption><graphic xmlns:xlink="http://www.w3.org/1999/xlink" xlink:href="zookeys-430-001-g008.jpg" position="float" orientation="portrait" xlink:type="simple"/></fig></tp:treatment-sec><ref-list><ref id="B24"><mixed-citation xmlns:xlink="http://www.w3.org/1999/xlink" xlink:type="simple"><person-group><name name-style="western"><surname>Erwin</surname><given-names>TL</given-names></name></person-group> (<year>2004</year>) <article-title>The Beetle Family Carabidae of Costa Rica and Panamá: Descriptions of four new genera and six new species with notes on their way of life (Insecta: Coleoptera).</article-title><source>Zootaxa</source><volume>537</volume>: <fpage>1</fpage>–<lpage>18</lpage>.</mixed-citation></ref><ref id="B11"><mixed-citation xmlns:xlink="http://www.w3.org/1999/xlink" xlink:type="simple"><person-group><name name-style="western"><surname>Bousquet</surname><given-names>Y</given-names></name></person-group> (<year>2012</year>) <article-title>Catalogue of Geadephaga (Coleoptera, Adephaga) of America, north of Mexico (in three parts).</article-title><source>ZooKeys</source><volume>245</volume>: <fpage>1</fpage>–<lpage>1722</lpage>. doi: <ext-link ext-link-type="doi" xlink:href="10.3897/zookeys.245.3416" xlink:type="simple">10.3897/zookeys.245.3416</ext-link></mixed-citation></ref><ref id="B33"><mixed-citation xmlns:xlink="http://www.w3.org/1999/xlink" xlink:type="simple"><person-group><name name-style="western"><surname>Erwin</surname><given-names>TL</given-names></name><name name-style="western"><surname>Micheli</surname><given-names>CJ</given-names></name><name name-style="western"><surname>Hevel</surname><given-names>GF</given-names></name></person-group> (<year>2012</year>) The Beetle Family Carabidae of Guyane (French Guyana): The Tribes, Genera, and number of species known, with notes on their ways of life. (Insecta: Coleoptera: Adephaga). Le Coléoptériste 5: 1–88. [ACOREP, Paris]</mixed-citation></ref></ref-list></tp:taxon-treatment>
