# Supplementary material for: A synopsis of the tribe Lachnophorini, with a new genus of Neotropical distribution and a revision of the Neotropical genus Asklepia Liebke, 1938 (Insecta, Coleoptera, Carabidae)
Source: Zookeys. 2014 Aug 1;(430):1–108. doi: 10.3897/zookeys.430.8094 (PMC4141162; doi:10.3897/zookeys.430.8094)
Supplement: XML Treatment for Lachnaces [file zookeys.430.8094-treatment13.xml]

<!DOCTYPE tp:taxon-treatment
  PUBLIC "-//TaxonX//DTD Taxonomic Treatment Publishing DTD v0 20100105//EN" "tax-treatment-NSO.dtd">
<tp:taxon-treatment xmlns:tp="http://www.plazi.org/taxpub"><tp:treatment-meta><kwd-group><label>Taxon classification</label><kwd><named-content content-type="kingdom">Animalia</named-content></kwd><kwd><named-content content-type="order">Coleoptera</named-content></kwd><kwd><named-content content-type="family">Carabidae</named-content></kwd></kwd-group><mixed-citation publication-type="journal"><person-group><name><surname>Erwin</surname><given-names>Terry L.</given-names></name><name><surname>Zamorano</surname><given-names>Laura S.</given-names></name></person-group><article-title>A synopsis of the tribe Lachnophorini, with a new genus of Neotropical distribution and a revision of the Neotropical genus <italic>Asklepia</italic> Liebke, 1938 (Insecta, Coleoptera, Carabidae)</article-title><source>Zookeys</source><day>1</day><month>8</month><year>2014</year><volume>2014</volume><issue>430</issue><fpage>1</fpage><lpage>108</lpage><pub-id pub-id-type="doi">10.3897/zookeys.430.8094</pub-id></mixed-citation></tp:treatment-meta><tp:nomenclature><tp:taxon-name>
                            <tp:taxon-name-part taxon-name-part-type="genus">Lachnaces</tp:taxon-name-part>
                        </tp:taxon-name><tp:taxon-authority>Bates, 1872</tp:taxon-authority><xref>Dull downy-bellied beetles </xref><xref ref-type="fig" rid="F5">Figs 14</xref><xref ref-type="fig" rid="F8">, 26</xref><tp:nomenclature-citation-list><tp:nomenclature-citation><tp:taxon-name>Lachnaces</tp:taxon-name><comment> Bates, 1872:201</comment></tp:nomenclature-citation></tp:nomenclature-citation-list></tp:nomenclature><tp:treatment-sec sec-type="Type species"><title>Type species.</title><p><italic><tp:taxon-name>Lachnaces sericeus</tp:taxon-name></italic> Bates, 1872:202</p></tp:treatment-sec><tp:treatment-sec sec-type="Way of life"><title>Way of life.</title><p>Size range – 3.2 mm to 5.4 mm; these small beetles occur in Amazonian inundation forests of the Varzea and Igapó systems. Adults occur in very wet leaf litter and in rotten wood in swampy areas. One adult was found by insecticidal fogging of the suspended fronds of an <italic><tp:taxon-name>Astrocaryum</tp:taxon-name></italic> palm; no doubt it was seeking refuge from inundation.</p></tp:treatment-sec><tp:treatment-sec sec-type="Distribution"><title>Distribution.</title><p>Brazil, Perú.</p></tp:treatment-sec><tp:treatment-sec sec-type="Notes"><title>Notes.</title><p>Currently, three described species are assigned to this genus: however, eight species are represented in the NMNH collection. A taxonomic revision of the group is needed.</p></tp:treatment-sec><tp:treatment-sec sec-type="References"><title>References.</title><p><xref ref-type="bibr" rid="B6">Ball and Hilchie (1983)</xref>; <xref ref-type="bibr" rid="B22">Erwin (1991)</xref>; <xref ref-type="bibr" rid="B7">Ball and Bousquet (2000)</xref>.</p></tp:treatment-sec><tp:treatment-sec><!--Section generated to contain objects referenced in tp:taxon-treatment.--><fig id="F5" position="float" orientation="portrait"><label>Figure 11–14.</label><caption><p><bold>11</bold> <italic><tp:taxon-name>Euphorticus</tp:taxon-name></italic> sp. (only <italic><tp:taxon-name>Euphorticus pubescens</tp:taxon-name></italic> (Dejean) is known from México and this is not that species). Digital Photo-illustration. Habitus, dorsal aspect, based on specimen ADP132558 from Tapilulu, México <bold>12</bold> <italic><tp:taxon-name>Guatemalteca virgen</tp:taxon-name></italic> Erwin. Digital Photo-illustration. Habitus, dorsal aspect, based on specimen ADP132546 from nr. La Virgen, Costa Rica <bold>13</bold> <italic><tp:taxon-name>Homethes</tp:taxon-name></italic> sp. Digital Photo-illustration. Habitus, dorsal aspect, based on specimen ADP133797 from Australia <bold>14</bold> <italic><tp:taxon-name>Lachnaces</tp:taxon-name></italic> sp. (at present this genus has three described species, all from the upper Amazon Basin). Digital Photo-illustration. Habitus, dorsal aspect, based on specimen ADP132578 from Tambopata Reserved Zone, Explorer’s Inn, Perú.</p></caption><graphic xmlns:xlink="http://www.w3.org/1999/xlink" xlink:href="zookeys-430-001-g005.jpg" position="float" orientation="portrait" xlink:type="simple"/></fig><fig id="F8" position="float" orientation="portrait"><label>Figures 23–28.</label><caption><p>Mouthparts of adults. <bold>23</bold> <italic><tp:taxon-name>Eucaerus</tp:taxon-name></italic> sp. Mouthparts, ventral aspect, based on specimen ADP132552 from Pakitza, Perú <bold>24</bold> <italic><tp:taxon-name>Euphorticus</tp:taxon-name></italic> sp. Mouthparts, ventral aspect, based on specimen ADP132558 from Tapilula, México <bold>25</bold> <italic><tp:taxon-name>Guatemalteca virgen</tp:taxon-name></italic> Erwin. Mouthparts, ventral aspect, based on specimen ADP132546 from nr. La Virgen, Costa Rica <bold>26</bold> <italic><tp:taxon-name>Lachnaces</tp:taxon-name></italic> sp. Mouthparts, ventral aspect, based on specimen ADP132578 from Tambopata Reserved Zone, Explorer’s Inn, Perú <bold>27</bold> <italic><tp:taxon-name>Lachnophorus</tp:taxon-name></italic> sp. Mouthparts, ventral aspect, based on specimen ADP132570 from Pakitza, Perú <bold>28</bold> <italic><tp:taxon-name>Pseudophorticus</tp:taxon-name></italic> sp. Mouthparts, ventral aspect, based on specimen ADP132538 from Pakitza, Perú. Legend: <bold>a3</bold> Antennomere 3; <bold>mt</bold> Mentum tooth; <bold>m</bold> Mentum; <bold>lp3</bold> Labial palpomere 3; <bold>mp4</bold> Maxillary palpomere 4.</p></caption><graphic xmlns:xlink="http://www.w3.org/1999/xlink" xlink:href="zookeys-430-001-g008.jpg" position="float" orientation="portrait" xlink:type="simple"/></fig></tp:treatment-sec><ref-list><ref id="B6"><mixed-citation xmlns:xlink="http://www.w3.org/1999/xlink" xlink:type="simple"><person-group><name name-style="western"><surname>Ball</surname><given-names>GE</given-names></name><name name-style="western"><surname>Hilchie</surname><given-names>GJ</given-names></name></person-group> (<year>1983</year>) <article-title>Cymindine Lebiini of authors: redefinition and reclassification of genera (Coleoptera: Carabidae).</article-title><source>Quaestiones entomologicae</source><volume>19</volume>: <fpage>93</fpage>–<lpage>216</lpage>.</mixed-citation></ref><ref id="B22"><mixed-citation xmlns:xlink="http://www.w3.org/1999/xlink" xlink:type="simple"><person-group><name name-style="western"><surname>Erwin</surname><given-names>TL</given-names></name></person-group> (<year>1991</year>) <article-title>Natural history of the carabid beetles at the BIOLAT Rio Manu Biological Station, Pakitza, Perú.</article-title><source>Revista Peruana de Entomología</source><volume>33</volume>: <fpage>1</fpage>–<lpage>85</lpage>.</mixed-citation></ref><ref id="B7"><mixed-citation xmlns:xlink="http://www.w3.org/1999/xlink" xlink:type="simple"><person-group><name name-style="western"><surname>Ball</surname><given-names>GE</given-names></name><name name-style="western"><surname>Bousquet</surname><given-names>Y</given-names></name></person-group> (<year>2000</year>) <article-title>Carabidae Latreille, 1810.</article-title> In: <person-group><name name-style="western"><surname>Arnett</surname><given-names>RH Jr</given-names></name><name name-style="western"><surname>Thomas</surname><given-names>MC</given-names></name></person-group> (<role>Eds</role>) <issue-title>American beetles.</issue-title><source>Volume 1. Archostemata, Myxophaga, Adephaga, Polyphaga:Staphyliniformia. CRC Press, Boca Raton, Florida</source>,  <fpage>32</fpage>–<lpage>132</lpage>.</mixed-citation></ref></ref-list></tp:taxon-treatment>
