# Supplementary material for: A synopsis of the tribe Lachnophorini, with a new genus of Neotropical distribution and a revision of the Neotropical genus Asklepia Liebke, 1938 (Insecta, Coleoptera, Carabidae)
Source: Zookeys. 2014 Aug 1;(430):1–108. doi: 10.3897/zookeys.430.8094 (PMC4141162; doi:10.3897/zookeys.430.8094)
Supplement: XML Treatment for Peruphorticus gulliveri [file zookeys.430.8094-treatment16.xml]

<!DOCTYPE tp:taxon-treatment
  PUBLIC "-//TaxonX//DTD Taxonomic Treatment Publishing DTD v0 20100105//EN" "tax-treatment-NSO.dtd">
<tp:taxon-treatment xmlns:tp="http://www.plazi.org/taxpub"><tp:treatment-meta><kwd-group><label>Taxon classification</label><kwd><named-content content-type="kingdom">Animalia</named-content></kwd><kwd><named-content content-type="order">Coleoptera</named-content></kwd><kwd><named-content content-type="family">Carabidae</named-content></kwd></kwd-group><mixed-citation publication-type="journal"><person-group><name><surname>Erwin</surname><given-names>Terry L.</given-names></name><name><surname>Zamorano</surname><given-names>Laura S.</given-names></name></person-group><article-title>A synopsis of the tribe Lachnophorini, with a new genus of Neotropical distribution and a revision of the Neotropical genus <italic>Asklepia</italic> Liebke, 1938 (Insecta, Coleoptera, Carabidae)</article-title><source>Zookeys</source><day>1</day><month>8</month><year>2014</year><volume>2014</volume><issue>430</issue><fpage>1</fpage><lpage>108</lpage><pub-id pub-id-type="doi">10.3897/zookeys.430.8094</pub-id></mixed-citation></tp:treatment-meta><tp:nomenclature><tp:taxon-name>
                            <tp:taxon-name-part taxon-name-part-type="genus">Peruphorticus</tp:taxon-name-part>
                            <tp:taxon-name-part taxon-name-part-type="species">gulliveri</tp:taxon-name-part>
                            <object-id xmlns:xlink="http://www.w3.org/1999/xlink" content-type="zoobank" xlink:type="simple">http://zoobank.org/1A142F39-A267-4708-8484-E25CC095AE84</object-id>
                        </tp:taxon-name><tp:taxon-authority>Erwin &amp; Zamorano</tp:taxon-authority><tp:taxon-status xmlns:xlink="http://www.w3.org/1999/xlink" xlink:type="simple">sp. n.</tp:taxon-status><xref>Gulliver’s beauty-bearing beetle </xref><xref ref-type="fig" rid="F6">Figs 16</xref><xref ref-type="fig" rid="F6">, 17</xref><xref ref-type="fig" rid="F6">, 18</xref><xref ref-type="fig" rid="F23">, 79</xref></tp:nomenclature><tp:treatment-sec sec-type="Holotype"><title>Holotype.</title><p><bold>Perú</bold>, Madre de Dios, BIOLAT Biological Station, Pakitza, Zone 5, Trocha Aguajal 92, <named-content xmlns:xlink="http://www.w3.org/1999/xlink" content-type="dwc:verbatimCoordinates" xlink:type="simple">11.9427°S, 71.2926°W</named-content>, 324m, 28 October 1990 (T.L. Erwin)(NMNH: BIOLAT10190, male).</p></tp:treatment-sec><tp:treatment-sec sec-type="Derivation of specific epithet"><title>Derivation of specific epithet.</title><p>The epithet “<!--PageBreak--><italic>gulliveri</italic>” is a Latinized eponym, genitive case, based on the name made famous by the Irish writer Jonathan Swift in 1726, namely Gulliver’s Travels. We so name this species because of its very large size in comparison to its congeners, reminding us of Gulliver’s travels on the island of Lilliput.</p></tp:treatment-sec><tp:treatment-sec sec-type="Proposed english vernacular name"><title>Proposed english vernacular name.</title><p>Gulliver’s beauty-bearing beetle.</p></tp:treatment-sec><tp:treatment-sec sec-type="Diagnosis"><title>Diagnosis.</title><p>With the attributes of the genus <italic><tp:taxon-name>Pseudophorticus</tp:taxon-name></italic>, as described by <xref ref-type="bibr" rid="B24">Erwin (2004)</xref> and as noted above, and large-sized for the genus. Adults with fuscous dorsum and venter and shiny throughout, the elytron with fulvous subhumeral and subapical spots, legs and mouthparts testaceous, antennomeres pale to slightly infuscated. Microsculpture absent from head and pronotum, of fine isodiametric sculpticells on most of elytron, surface luster somewhat shiny and slightly aeneous in some specimens. Head multipunctate, setiferous, punctures of occiput large and deep; pronotum multipunctate and rugose, setiferous, punctures large and deep; elytron striatopunctate, striae well-impressed, intervals moderately convex and multipunctate, setiferous. Labial palpomere 3 (<xref ref-type="fig" rid="F6">Fig. 16</xref>) elongate and slightly acuminate (apex narrowly rounded). Pronotum lateral margin narrowly explanate throughout. Males with tarsomeres 1–3 slightly widened each with biserial rows of adhesive vestiture on ventral surface.</p></tp:treatment-sec><tp:treatment-sec sec-type="Description"><title>Description.</title><p>(<xref ref-type="fig" rid="F6">Figs 16</xref>, <xref ref-type="fig" rid="F6">17</xref>, <xref ref-type="fig" rid="F6">18</xref>). <bold><!--PageBreak--><italic>Habitus</italic>:</bold> (<xref ref-type="fig" rid="F6">Fig. 16</xref>). <bold><italic>Size</italic>:</bold> [See also Appendix 2] Large for the genus; ABL = 5.52–6.86 mm, SBL = 5.21–6.05 mm, TW (total width) 2.30–3.6 mm, LP = 1.10–1.29 mm, WP = 1.52–1.81 mm, LE = 3.37–4.05 mm. <bold><italic>Color</italic>:</bold> See diagnosis above. <bold><italic>Luster</italic>:</bold> See diagnosis above. <bold><italic>Head</italic></bold> (<xref ref-type="fig" rid="F6">Fig. 16</xref>): labrum rectangulate, sexsetose, clypeus convex with small tuberculate at middle and clearly demarcation from frons. Frons shallowly convex with moderately depressed lateral sulci, occiput shallowly domed; neck broad. Eyes large, moderately convex, longitudinal diameter coequal with length of antennomere 2 + 3; gena very short and flat. <bold><italic>Prothorax</italic>.</bold> Pronotum (<xref ref-type="fig" rid="F6">Fig. 16</xref>) markedly broad and cordiform, about half as long as head (LP/LH: mean, males 1.51, females 1.49), moderately broader than long (W/L, mean: males, 1.39, females, 1.41); margin narrowly explanate with seta at anterior third and at hind angle; base convex and laterally depressed; hind angle flared laterally, slightly obtusely produced; multipunctate and rugose, setiferous, punctures large and deep. <bold><italic>Pterothorax</italic>.</bold> Normal for tribe. Elytron about same width as pronotum (WP/TW: mean, both sexes, 0.628), moderately convex, intervals moderately convex and slightly more so laterally, interval 3 with very shallow fossae. Hind wings fully developed. <bold><italic>Legs</italic></bold> (<xref ref-type="fig" rid="F6">Fig. 16</xref>). Overall, normal for subgenus. Male front tarsus with tarsomeres 1–3 slightly dilated and each ventrally with two biserial rows of white articulo-setae. <bold><italic>Abdominal sterna</italic>.</bold> Setation as for genus. <bold><italic>Male genitalia</italic></bold> (<xref ref-type="fig" rid="F6">Fig. 17</xref>, see <xref ref-type="fig" rid="F17">Fig. 61</xref> for attribute labels). Median lobe with basal lobe about one-fifth length of shaft, basal opening small. Shaft moderately robust, sinuate ventrally, dorsally membranous except for two short sclerotized strips flanking distal part of long ostial opening; in ventral aspect constricted toward rather small hooked apex, preapically with prominent ridges lateral to a central trough, in lateral aspect, ridges converge in a small but prominently projected point. Parameres broad, apices rounded; left paramere longer than right paramere, about three quarters length of shaft (measured in left lateral aspect). Endophallus with two fields of densely packed spines. <bold><italic>Female genitalia</italic></bold> (<xref ref-type="fig" rid="F6">Fig. 18</xref>). Ovipositor with broad laterotergite (<bold>lt</bold>) and two gonocoxites (<bold>gc 1, gc 2</bold>); gonocoxite 1 spinose (short thick setae); gonocoxite 2 moderately falcate, base (<bold>b</bold>) large, broad, blade (<bold>bl</bold>) rather short, with two dorsal ensiform setae (<bold>des</bold>), ensiform setae short; without ventral preapical nematiform setae. Reproductive tract proximally with short, broad bursa copulatrix (<bold>bc</bold>), continuous at its distal end with common oviduct (<bold>co</bold>) and short bulbous bifid spermatheca (<bold>sp</bold>), latter of three bulb sections; villous canal (<bold>vc</bold>) extended from near base of spermatheca well up in common oviduct; spermathecal gland (<bold>sg</bold>) bulbous; spermathecal gland duct (<bold>sgd</bold>) long, slender, attached to spermatheca at middle bulb.</p></tp:treatment-sec><tp:treatment-sec sec-type="Dispersal potential"><title>Dispersal potential.</title><p>These beetles are macropterous and probably capable of flight. They are moderately swift and agile runners.</p></tp:treatment-sec><tp:treatment-sec sec-type="Distribution"><title>Distribution.</title><p>(<xref ref-type="fig" rid="F23">Fig. 79</xref>) Currently known from Ecuador and Perú, but likely more widespread.</p></tp:treatment-sec><tp:treatment-sec sec-type="Way of life"><title>Way of life.</title><p>See <xref ref-type="bibr" rid="B24">Erwin (2004)</xref> for a general description under <italic><tp:taxon-name>Pseudophorticus</tp:taxon-name></italic>; some undescribed species mentioned there belong to the present new genus, not <italic><tp:taxon-name>Pseudophorticus</tp:taxon-name></italic>, for example, the reddish species present on leaf-cutter ant nests. This present species, <italic><tp:taxon-name>Peruphorticus gulliveri</tp:taxon-name></italic>, is very common running at night on bare spots on trails and in thin layers of leaf litter.</p></tp:treatment-sec><tp:treatment-sec sec-type="Other specimens examined"><title>Other specimens examined.</title><p><bold>Ecuador</bold>, Napo, 75km E Coca, 16 September 1990 (D.L. Pearson)(NMNH: ADP133803, female paratype). <bold>Perú</bold>, Loreto, circa Explornapo Camp, Rio Napo, Cocha Shimagai, <named-content xmlns:xlink="http://www.w3.org/1999/xlink" content-type="dwc:verbatimCoordinates" xlink:type="simple">3.3563°S, 73.0467°W</named-content>, 88m, 5 June 1992 (T.L. Erwin, E. Pfuno S., F. Pfuno S.)(NMNH: ADP023768, ADP023788, male paratypes); Explorama Lodge, Rio Sucusari, <named-content xmlns:xlink="http://www.w3.org/1999/xlink" content-type="dwc:verbatimCoordinates" xlink:type="simple">3.257°S, 72.916°W</named-content>, 101m, 6 June 1992 (T.L. Erwin, E. Pfuno, F. Pfuno)(NMNH: ADP053355, ADP053596, female paratypes), 7 June 1992 (T.L. Erwin, E. Pfuno, F. Pfuno)(NMNH: ADP053660, ADP053724, female paratypes); Explornapo Camp, Rio Sucusari, <named-content xmlns:xlink="http://www.w3.org/1999/xlink" content-type="dwc:verbatimCoordinates" xlink:type="simple">3.225°S, 72.920°W</named-content>, 95m, 7 June 1992 (T.L. Erwin)(NMNH: ADP053719, ADP053739, ADP008283, male paratypes, ADP008277, ADP008281, ADP008284, ADP008266, ADP008263, female paratypes), 18 June 1992 (T.L. Erwin)(NMNH: ADP009149, ADP009150, male paratypes, ADP009051, female paratype), 19 June 1992 (T.L. Erwin)(NMNH: ADP009261, ADP009262, ADP009263, ADP009264, ADP009265, ADP009266, ADP009267, male paratypes, ADP009060, female paratype), Rio Sucusari, Caño Yanamono, <named-content xmlns:xlink="http://www.w3.org/1999/xlink" content-type="dwc:verbatimCoordinates" xlink:type="simple">3.257°S, 72.916°W</named-content>, 101m, 30 May 1992 (T.L. Erwin, E. Pfuno, F. Pfuno)(NMNH: ADP051053, ADP051053 male paratypes, ADP051011, female paratype), 31 May 1992 (T.L. Erwin, E. Pfuno, F. Pfuno)(NMNH: ADP050771, female paratype), 22 June 1992 (T.L. Erwin, E. Pfuno, F. Pfuno)(NMNH: ADP010281, ADP010285, ADP010286, ADP010293, ADP010294, ADP010295, ADP010301, ADP010303, ADP010304, ADP010408, male paratypes, ADP010296, ADP010287, female paratypes), 24 June 1992 (T.L. Erwin, E. Pfuno, F. Pfuno)(NMNH: ADP010363, ADP010364, ADP010365, ADP010398, ADP010407, ADP010475, ADP010559, ADP010562, ADP010563, ADP010564, ADP010565, ADP010566, ADP010602, ADP010604, ADP010605, ADP010608, ADP010612, ADP010613, ADP010614, ADP010652, ADP010732, ADP010739, ADP010740, ADP010741, ADP010744, ADP010745, ADP010746, ADP010750, male <!--PageBreak-->paratypes, ADP010731, ADP010748, ADP010729, ADP010730, ADP010742, ADP010743, ADP010404, ADP010560, ADP010561, ADP010474, ADP010610, ADP010362, female paratypes); Pithecia, <named-content xmlns:xlink="http://www.w3.org/1999/xlink" content-type="dwc:verbatimCoordinates" xlink:type="simple">5.1757°S, 74.655°W</named-content>, 111m, 14 August 1989 (T.L. Erwin, G. Servat)(NMNH: ADP132743, male paratype, ADP132595, female paratype); Río Samiria, Boca Caño Inglés Camp, <named-content xmlns:xlink="http://www.w3.org/1999/xlink" content-type="dwc:verbatimCoordinates" xlink:type="simple">5.1317°S, 75.0617°W</named-content>, 117m, 20 August 1991 (G.E. Ball, D. Shpeley)(NMNH: ADP133807, male paratype); circa Pithecia, Cocha Shinguito, <named-content xmlns:xlink="http://www.w3.org/1999/xlink" content-type="dwc:verbatimCoordinates" xlink:type="simple">5.1775°S, 74.6556°W</named-content>, 111m, 26–29 August 1991 (G.E. Ball, D. Shpeley)(NMNH: ADP133809, male paratype); Río Samiria, Boca Caño Inglés Camp, <named-content xmlns:xlink="http://www.w3.org/1999/xlink" content-type="dwc:verbatimCoordinates" xlink:type="simple">5.2265°S, 75.1058°W</named-content>, 117m, 20 August 1991 (T.L. Erwin, M. Pogue, C. Reyes)(NMNH: ADP071551, female paratype); circa Pithecia, Cocha Shinguito, <named-content xmlns:xlink="http://www.w3.org/1999/xlink" content-type="dwc:verbatimCoordinates" xlink:type="simple">5.1775°S, 76.6556°W</named-content>, 112m, 25 August 1991 (T.L. Erwin, M. Pogue)(NMNH: ADP071181, female paratype), 26 August 1991 (T.L. Erwin, M. Pogue, C. Reyes)(NMNH: ADP071301, ADP071256, male paratypes); Madre de Dios, BIOLAT Biological Station, Pakitza, Zone 2, <named-content xmlns:xlink="http://www.w3.org/1999/xlink" content-type="dwc:verbatimCoordinates" xlink:type="simple">11.9427°S, 71.2926°W</named-content>, 324m, 5 September 1989 (T.L. Erwin)(NMNH: BIOLAT001189, BIOLAT008085, BIOLAT008086, BIOLAT008084, BIOLAT001191, BIOLAT007196, BIOLAT- 009090, BIOLAT002651, male paratypes), 5 February 1990 (T.L. Erwin)(NMNH: BIOLAT006698, BIOLAT006698, BIOLAT006693, BIOLAT007042, male paratypes), 10 February 1990 (NMNH: BIOLAT002650), 11 February 1990)(NMNH: BIOLAT007041), 13 February 1990 (NMNH: BIOLAT007176, male paratype), 18 October 1990 (E. Vega)(NMNH: BIOLAT008767, BIOLAT008769, BIOLAT008771, BIOLAT008788, male paratypes), 29 September 1991 (E. Vega)(NMNH: BIOLAT12607, female paratype), 29 September 1991 (T.L. Erwin, M.G. Pogue)(NMNH: BIOLAT12597, male paratype), 5 October 1991 (NMNH: BIOLAT13107, male paratype, BIOLAT13140, BIOLAT13199, female paratypes), 9 October 1991 (T.L. Erwin)(NMNH: BIOLAT13435, BIOLAT13436, BIOLAT13443, BIOLAT13445, BIOLAT13447, BIOLAT13446, BIOLAT13428, BIOLAT13471, BIOLAT13440, BIOLAT13444, BIOLAT13442, BIOLAT13449, BIOLAT13448, BIOLAT13473, BIOLAT13474, BIOLAT13441, male paratypes, 8 July 1992 (NMNH: BIOLAT16858, BIOLAT16860, female paratypes), 10 July 1992 (T.L. Erwin, E. Pfuno, F. Pfuno)(NMNH: BIOLAT17000, BIOLAT17001, BIOLAT17002, BIOLAT17004, BIOLAT17007, BIOLAT17008, BIOLAT17009, BIOLAT17005, BIOLAT17010, BIOLAT17011, BIOLAT17015, BIOLAT17018, BIOLAT17020, BIOLAT17021, BIOLAT17022, BIOLAT17023, BIOLAT17024, BIOLAT17028, BIOLAT17030, BIOLAT17019, BIOLAT17031, BIOLAT17033, BIOLAT17036, BIOLAT17037, BIOLAT17038, BIOLAT17043, BIOLAT17044, BIOLAT17045, BIOLAT17046, BIOLAT17049, BIOLAT17050, BIOLAT17051, BIOLAT17052, male paratypes, BIOLAT17003, BIOLAT17006, BIOLAT17012, BIOLAT17014, BIOLAT17016, BIOLAT17017, BIOLAT17026, BIOLAT17029, BIOLAT17032, BIOLAT17034, BIOLAT17035, BIOLAT17039, BIOLAT17041, BIOLAT17042, BIOLAT17053, BIOLAT16979, female paratypes), 12 July 1992 (NMNH: BIOLAT17107, BIOLAT17154, BIOLAT17142, BIOLAT17156, BIOLAT17155, male paratypes, BIOLAT17127, BIOLAT17151, female paratypes), 20 <!--PageBreak-->March 1992 (B. Brown, D. Feener)(NMNH: BIOLAT17440, male paratype), 28 October 1990 (T.L. Erwin)(NMNH: BIOLAT10190, male paratype), 20–30 September 1991 (T.L. Erwin)(NMNH: BIOLAT12606, male paratype), 7–13 October 1991 (T.L. Erwin)(NMNH: BIOLAT13238, BIOLAT13248, male paratypes), 24 June 1993 (T.L. Erwin, F. Pfuno)(NMNH: BIOLAT19108, male paratype); Puerto Maldonado, Explorers Inn, <named-content xmlns:xlink="http://www.w3.org/1999/xlink" content-type="dwc:verbatimCoordinates" xlink:type="simple">12.819°S, 69.260°W</named-content>, 207, 23 October 1982 (T.L. Erwin)(NMNH: ADP133815, male paratype), 31 August 1983 (T.L. Erwin)(NMNH: ADP133811, female paratype), 3 October - 15 November 1983 (N.E. Stork)(NMNH: ADP134017, ADP134021, ADP134023, ADP134025, ADP134027, male paratypes, ADP133815, female paratype), Rio Tambopata, Culpa de Guacamayos, 300m, October 1995 (A. Forsyth)(NMNH: ADP132491, female paratype).</p></tp:treatment-sec><tp:treatment-sec><!--Section generated to contain objects referenced in tp:taxon-treatment.--><fig id="F6" position="float" orientation="portrait"><label>Figure 15–18.</label><caption><p><bold>15</bold> <italic><tp:taxon-name>Lachnophorus</tp:taxon-name></italic> sp. Digital Photo-illustration. Habitus, dorsal aspect, based on specimen ADP132570 from Pakitza, Perú <bold>16</bold> <italic><tp:taxon-name>Peruphorticus gulliveri</tp:taxon-name></italic> sp. n. Digital Photo-illustration. Habitus, dorsal aspect (specimen slightly teneral) based on specimen BIOLAT #10190 from Pakitza, Perú <bold>17</bold> <italic><tp:taxon-name>Peruphorticus gulliveri</tp:taxon-name></italic> sp. n. Illustrations, male aedeagus, dorsal, ventral, left lateral aspects, and details of armature of endophallus. BIOLAT/COLE13107, Pakitza, Perú. See Fig. <bold>61</bold> for labeled attributes <bold>18</bold> <italic><tp:taxon-name>Peruphorticus gulliveri</tp:taxon-name></italic> sp. n. Digital Photo-illustration, female genitalia, based on specimen BIOLAT/COLE16860 from Pakitza, Perú. <bold>A</bold> Ventral aspect. Legend, <bold>bc</bold> bursa copulatrix; <bold>co</bold> common oviduct; <bold>sg</bold> spermathecal gland; <bold>sgd</bold> spermathecal gland duct; <bold>sp</bold> spermatheca. dorsal aspect; <bold>vc</bold> villous canal; <bold>lt</bold> laterotergite; <bold>gc1</bold> gonocoxite 1; <bold>gc2</bold> gonocoxite 2. <bold>B</bold> Dorsal aspect. Legend, <bold>b</bold> base of gonocoxite 2; <bold>bl</bold> blade of gonocoxite 2; <bold>des</bold> dorsal ensiform seta.</p></caption><graphic xmlns:xlink="http://www.w3.org/1999/xlink" xlink:href="zookeys-430-001-g006.jpg" position="float" orientation="portrait" xlink:type="simple"/></fig><fig id="F23" position="float" orientation="portrait"><label>Figure 79.</label><caption><p>Distribution map for known localities of <italic><tp:taxon-name>Peruphorticus gulliveri</tp:taxon-name></italic> sp. n.</p></caption><graphic xmlns:xlink="http://www.w3.org/1999/xlink" xlink:href="zookeys-430-001-g023.jpg" position="float" orientation="portrait" xlink:type="simple"/></fig><fig id="F17" position="float" orientation="portrait"><label>Figure 57–62.</label><caption><p>Illustrations, male aedeagus, dorsal, ventral, left lateral aspects. <bold>57</bold> <italic><tp:taxon-name>Asklepia geminata</tp:taxon-name></italic> (Bates, 1871) ADP109186, Río Samiria, Boca Caño Inglés Camp, Perú <bold>58</bold> <italic><tp:taxon-name>Asklepia campbellorum</tp:taxon-name></italic> Zamorano &amp; Erwin, sp. n. ADP109196, 20 km SW Manaus, Brazil <bold>59</bold> <italic><tp:taxon-name>Asklepia demiti</tp:taxon-name></italic> Erwin &amp; Zamorano, sp. n. ADP132585, Rio Demiti, Brazil <bold>60</bold> <italic><tp:taxon-name>Asklepia grammechrysea</tp:taxon-name></italic> Zamorano &amp; Erwin, sp. n. ADP052565, Río Sucusari, Perú <bold>61</bold> <italic><tp:taxon-name>Asklepia laetitia</tp:taxon-name></italic> Zamorano &amp; Erwin, sp. n. ADP109190, Leticia, Colombia. Legend: <bold>a</bold> apical area; <bold>bl</bold> basal lobe; <bold>bo</bold> basal orifice; <bold>lp</bold> left paramere; <bold>ml</bold> median lobe; <bold>om</bold> ostial membrane; <bold>oo</bold> ostial opening; <bold>rp</bold> right paramere; <bold>sh</bold> shaft; <bold>pb</bold> phallobase; <bold>ps</bold> phallobase shaft; <bold>ms</bold> medial spine; <bold>ds</bold> distal spine <bold>62</bold> <italic><tp:taxon-name>Asklepia lebioides</tp:taxon-name></italic> (Bates, 1871), comb. n., ADP109208, Rio Demiti, Brazil. Scale line = 0.25 mm.</p></caption><graphic xmlns:xlink="http://www.w3.org/1999/xlink" xlink:href="zookeys-430-001-g017.jpg" position="float" orientation="portrait" xlink:type="simple"/></fig></tp:treatment-sec><ref-list><ref id="B24"><mixed-citation xmlns:xlink="http://www.w3.org/1999/xlink" xlink:type="simple"><person-group><name name-style="western"><surname>Erwin</surname><given-names>TL</given-names></name></person-group> (<year>2004</year>) <article-title>The Beetle Family Carabidae of Costa Rica and Panamá: Descriptions of four new genera and six new species with notes on their way of life (Insecta: Coleoptera).</article-title><source>Zootaxa</source><volume>537</volume>: <fpage>1</fpage>–<lpage>18</lpage>.</mixed-citation></ref></ref-list></tp:taxon-treatment>
