# Supplementary material for: A synopsis of the tribe Lachnophorini, with a new genus of Neotropical distribution and a revision of the Neotropical genus Asklepia Liebke, 1938 (Insecta, Coleoptera, Carabidae)
Source: Zookeys. 2014 Aug 1;(430):1–108. doi: 10.3897/zookeys.430.8094 (PMC4141162; doi:10.3897/zookeys.430.8094)
Supplement: XML Treatment for Quammenis [file zookeys.430.8094-treatment18.xml]

<!DOCTYPE tp:taxon-treatment
  PUBLIC "-//TaxonX//DTD Taxonomic Treatment Publishing DTD v0 20100105//EN" "tax-treatment-NSO.dtd">
<tp:taxon-treatment xmlns:tp="http://www.plazi.org/taxpub"><tp:treatment-meta><kwd-group><label>Taxon classification</label><kwd><named-content content-type="kingdom">Animalia</named-content></kwd><kwd><named-content content-type="order">Coleoptera</named-content></kwd><kwd><named-content content-type="family">Carabidae</named-content></kwd></kwd-group><mixed-citation publication-type="journal"><person-group><name><surname>Erwin</surname><given-names>Terry L.</given-names></name><name><surname>Zamorano</surname><given-names>Laura S.</given-names></name></person-group><article-title>A synopsis of the tribe Lachnophorini, with a new genus of Neotropical distribution and a revision of the Neotropical genus <italic>Asklepia</italic> Liebke, 1938 (Insecta, Coleoptera, Carabidae)</article-title><source>Zookeys</source><day>1</day><month>8</month><year>2014</year><volume>2014</volume><issue>430</issue><fpage>1</fpage><lpage>108</lpage><pub-id pub-id-type="doi">10.3897/zookeys.430.8094</pub-id></mixed-citation></tp:treatment-meta><tp:nomenclature><tp:taxon-name>
                            <tp:taxon-name-part taxon-name-part-type="genus">Quammenis</tp:taxon-name-part>
                        </tp:taxon-name><tp:taxon-authority>Erwin, 2000</tp:taxon-authority><xref>Hygropetric green beetles </xref><xref ref-type="fig" rid="F1">Figs 1</xref><xref ref-type="fig" rid="F2">, 2</xref><xref ref-type="fig" rid="F7">, 22</xref><tp:nomenclature-citation-list><tp:nomenclature-citation><tp:taxon-name>Quammenis</tp:taxon-name><comment> Erwin, 2000:279</comment></tp:nomenclature-citation></tp:nomenclature-citation-list></tp:nomenclature><tp:treatment-sec sec-type="Type species"><title>Type species.</title><p><italic><tp:taxon-name>Quammenis spectabilis</tp:taxon-name></italic> Erwin, 2000:280</p><!--PageBreak--></tp:treatment-sec><tp:treatment-sec sec-type="Way of life"><title>Way of life.</title><p>Size range – 6.5 mm to 7.0 mm; these beetles occur on steep or vertical wet rocky surfaces with mosses and ferns and other hygrophilous plants in cloud forests (e.g., hygropetric habitats such as vertical waterfalls, seeps, wet rocks, etc. (see <xref ref-type="fig" rid="F2">Fig. 2</xref>)).</p></tp:treatment-sec><tp:treatment-sec sec-type="Distribution"><title>Distribution.</title><p>Costa Rica.</p></tp:treatment-sec><tp:treatment-sec sec-type="Notes"><title>Notes.</title><p>Currently, one described species is assigned to this genus.</p></tp:treatment-sec><tp:treatment-sec sec-type="References"><title>References.</title><p><xref ref-type="bibr" rid="B23">Erwin (2000)</xref>; <xref ref-type="bibr" rid="B11">Bousquet (2012)</xref>.</p></tp:treatment-sec><tp:treatment-sec><!--Section generated to contain objects referenced in tp:taxon-treatment.--><fig id="F1" position="float" orientation="portrait"><label>Figure 1.</label><caption><p><italic><tp:taxon-name>Quammenis spectabilis</tp:taxon-name></italic> Erwin. Live individual in its natural hygropetric habitat in Costa Rica. Photo credit: K. Taro Eldredge, University of Kansas.</p></caption><graphic xmlns:xlink="http://www.w3.org/1999/xlink" xlink:href="zookeys-430-001-g001.jpg" position="float" orientation="portrait" xlink:type="simple"/></fig><fig id="F2" position="float" orientation="portrait"><label>Figure 2.</label><caption><p>Natural hygropetric habitat in Costa Rica of <italic><tp:taxon-name>Quammenis spectabilis</tp:taxon-name></italic> Erwin with Andrew Short and his University of Kansas grad students Crystal Maier and Clay McIntosh. Photo credit: K. Taro Eldredge, University of Kansas.</p></caption><graphic xmlns:xlink="http://www.w3.org/1999/xlink" xlink:href="zookeys-430-001-g002.jpg" position="float" orientation="portrait" xlink:type="simple"/></fig><fig id="F7" position="float" orientation="portrait"><label>Figure 19–22.</label><caption><p><bold>19</bold> <italic><tp:taxon-name>Pseudophorticus</tp:taxon-name></italic> sp. (all species in South America are either undescribed or placed in <italic><tp:taxon-name>Euphorticus</tp:taxon-name></italic> G. Horn). Digital Photo-illustration. Habitus, dorsal aspect, based on specimen ADP132538 from Pakitza, Perú <bold>20</bold> <italic><tp:taxon-name>Selina westermanni</tp:taxon-name></italic> Motschulsky. Digital Photo-illustration. Habitus, dorsal aspect, based on specimen ADP132536 from China Bay, Sri Lanka <bold>21</bold> <italic><tp:taxon-name>Stenocheila lacordairei</tp:taxon-name></italic> Laporte de Castelnau. Digital Photo-illustration. Habitus, dorsal aspect, based on specimen ADP133801 from Chapada dos Guimãres, Brazil <bold>22</bold> <italic><tp:taxon-name>Quammenis spectabilis</tp:taxon-name></italic> Erwin. Digital Photo-illustration. Habitus, dorsal aspect, based on specimen ADP100513 from Estacíon Zurqui, Costa Rica.</p></caption><graphic xmlns:xlink="http://www.w3.org/1999/xlink" xlink:href="zookeys-430-001-g007.jpg" position="float" orientation="portrait" xlink:type="simple"/></fig></tp:treatment-sec><ref-list><ref id="B23"><mixed-citation xmlns:xlink="http://www.w3.org/1999/xlink" xlink:type="simple"><person-group><name name-style="western"><surname>Erwin</surname><given-names>TL</given-names></name></person-group> (<year>2000</year>) <article-title>A new genus and species of Lachnophorini and two new species of Lebiini from Costa Rica (Coleoptera: Carabidae).</article-title><source>The Coleopterists Bulletin</source><volume>54</volume>(<issue>3</issue>): <fpage>279</fpage>–<lpage>283</lpage>. doi: <ext-link ext-link-type="doi" xlink:href="10.1649/0010-065X(2000)054[0279:ANGASO]2.0.CO;2" xlink:type="simple">10.1649/0010-065X(2000)054[0279:ANGASO]2.0.CO;2</ext-link></mixed-citation></ref><ref id="B11"><mixed-citation xmlns:xlink="http://www.w3.org/1999/xlink" xlink:type="simple"><person-group><name name-style="western"><surname>Bousquet</surname><given-names>Y</given-names></name></person-group> (<year>2012</year>) <article-title>Catalogue of Geadephaga (Coleoptera, Adephaga) of America, north of Mexico (in three parts).</article-title><source>ZooKeys</source><volume>245</volume>: <fpage>1</fpage>–<lpage>1722</lpage>. doi: <ext-link ext-link-type="doi" xlink:href="10.3897/zookeys.245.3416" xlink:type="simple">10.3897/zookeys.245.3416</ext-link></mixed-citation></ref></ref-list></tp:taxon-treatment>
