# Supplementary material for: A synopsis of the tribe Lachnophorini, with a new genus of Neotropical distribution and a revision of the Neotropical genus Asklepia Liebke, 1938 (Insecta, Coleoptera, Carabidae)
Source: Zookeys. 2014 Aug 1;(430):1–108. doi: 10.3897/zookeys.430.8094 (PMC4141162; doi:10.3897/zookeys.430.8094)
Supplement: XML Treatment for Selina [file zookeys.430.8094-treatment19.xml]

<!DOCTYPE tp:taxon-treatment
  PUBLIC "-//TaxonX//DTD Taxonomic Treatment Publishing DTD v0 20100105//EN" "tax-treatment-NSO.dtd">
<tp:taxon-treatment xmlns:tp="http://www.plazi.org/taxpub"><tp:treatment-meta><kwd-group><label>Taxon classification</label><kwd><named-content content-type="kingdom">Animalia</named-content></kwd><kwd><named-content content-type="order">Coleoptera</named-content></kwd><kwd><named-content content-type="family">Carabidae</named-content></kwd></kwd-group><mixed-citation publication-type="journal"><person-group><name><surname>Erwin</surname><given-names>Terry L.</given-names></name><name><surname>Zamorano</surname><given-names>Laura S.</given-names></name></person-group><article-title>A synopsis of the tribe Lachnophorini, with a new genus of Neotropical distribution and a revision of the Neotropical genus <italic>Asklepia</italic> Liebke, 1938 (Insecta, Coleoptera, Carabidae)</article-title><source>Zookeys</source><day>1</day><month>8</month><year>2014</year><volume>2014</volume><issue>430</issue><fpage>1</fpage><lpage>108</lpage><pub-id pub-id-type="doi">10.3897/zookeys.430.8094</pub-id></mixed-citation></tp:treatment-meta><tp:nomenclature><tp:taxon-name>
                            <tp:taxon-name-part taxon-name-part-type="genus">Selina</tp:taxon-name-part>
                        </tp:taxon-name><tp:taxon-authority>Motschulsky, 1858</tp:taxon-authority><xref>Moon-necked beetles </xref><xref ref-type="fig" rid="F7">Fig. 20</xref><tp:nomenclature-citation-list><tp:nomenclature-citation><tp:taxon-name>Selina</tp:taxon-name><comment> Motschulsky, 1858:110</comment></tp:nomenclature-citation><tp:nomenclature-citation><tp:taxon-name>Pselaphanax</tp:taxon-name><comment> Walker, 1859:52</comment></tp:nomenclature-citation><tp:nomenclature-citation><tp:taxon-name>Steleodera</tp:taxon-name><comment> Schaum, 1863:74</comment></tp:nomenclature-citation><tp:nomenclature-citation><tp:taxon-name>Ega</tp:taxon-name><comment> Peringuey, 1896:146 [non Laporte de Castelnau, 1834]</comment></tp:nomenclature-citation><tp:nomenclature-citation><tp:taxon-name>Sphinctodera</tp:taxon-name><comment> Fairmaire, 1901:128</comment></tp:nomenclature-citation></tp:nomenclature-citation-list></tp:nomenclature><tp:treatment-sec sec-type="Type species"><title>Type species.</title><p><italic><tp:taxon-name>Selina westermanni</tp:taxon-name></italic> Motschulsky, 1858:110</p></tp:treatment-sec><tp:treatment-sec sec-type="Way of life"><title>Way of life.</title><p>Size range – 3.9 mm to 5.0 mm; these small beetles occur on sandy banks of rivers (Lewis, 1882:480).</p></tp:treatment-sec><tp:treatment-sec sec-type="Distribution"><title>Distribution.</title><p>Africa, India, Madagascar, Sri Lanka, and Vietnam.</p></tp:treatment-sec><tp:treatment-sec sec-type="Notes"><title>Notes.</title><p>Currently, six described species are assigned to this genus; names of five of them are listed by <xref ref-type="bibr" rid="B59">Lorenz (2005)</xref> as synonyms of <italic><tp:taxon-name>Selina westermanni</tp:taxon-name></italic> Mots. We believe that a revision is necessary. <italic><tp:taxon-name>Selina</tp:taxon-name></italic>, <italic><tp:taxon-name>Homethes</tp:taxon-name></italic>, and <italic><tp:taxon-name>Aeolodermus</tp:taxon-name></italic> are the only known members of <tp:taxon-name>Lachnophorini</tp:taxon-name> found in the Eastern Hemisphere.</p></tp:treatment-sec><tp:treatment-sec sec-type="References"><title>References.</title><p><xref ref-type="bibr" rid="B21">Erwin (1984)</xref>; <xref ref-type="bibr" rid="B11">Bousquet (2012)</xref>; <xref ref-type="bibr" rid="B38">Jeannel (1948)</xref>.</p></tp:treatment-sec><tp:treatment-sec><!--Section generated to contain objects referenced in tp:taxon-treatment.--><fig id="F7" position="float" orientation="portrait"><label>Figure 19–22.</label><caption><p><bold>19</bold> <italic><tp:taxon-name>Pseudophorticus</tp:taxon-name></italic> sp. (all species in South America are either undescribed or placed in <italic><tp:taxon-name>Euphorticus</tp:taxon-name></italic> G. Horn). Digital Photo-illustration. Habitus, dorsal aspect, based on specimen ADP132538 from Pakitza, Perú <bold>20</bold> <italic><tp:taxon-name>Selina westermanni</tp:taxon-name></italic> Motschulsky. Digital Photo-illustration. Habitus, dorsal aspect, based on specimen ADP132536 from China Bay, Sri Lanka <bold>21</bold> <italic><tp:taxon-name>Stenocheila lacordairei</tp:taxon-name></italic> Laporte de Castelnau. Digital Photo-illustration. Habitus, dorsal aspect, based on specimen ADP133801 from Chapada dos Guimãres, Brazil <bold>22</bold> <italic><tp:taxon-name>Quammenis spectabilis</tp:taxon-name></italic> Erwin. Digital Photo-illustration. Habitus, dorsal aspect, based on specimen ADP100513 from Estacíon Zurqui, Costa Rica.</p></caption><graphic xmlns:xlink="http://www.w3.org/1999/xlink" xlink:href="zookeys-430-001-g007.jpg" position="float" orientation="portrait" xlink:type="simple"/></fig></tp:treatment-sec><ref-list><ref id="B59"><mixed-citation xmlns:xlink="http://www.w3.org/1999/xlink" xlink:type="simple"><person-group><name name-style="western"><surname>Lorenz</surname><given-names>W</given-names></name></person-group> (<year>2005a</year>) Systematic list of extant ground beetles of the world (Insecta, Coleoptera “Geadephaga”: Trachypachidae and Carabidae incl. Paussinae, Cicinidelinae, Rhysodinae). 2nd Edition, Privately published, W. Lorenz, Tutzing, iv + 530pp.</mixed-citation></ref><ref id="B21"><mixed-citation xmlns:xlink="http://www.w3.org/1999/xlink" xlink:type="simple"><person-group><name name-style="western"><surname>Erwin</surname><given-names>TL</given-names></name></person-group> (<year>1984</year>) <article-title>Composition and origin of the groundbeetle fauna of Sri Lanka (Coleoptera; Carabidae).</article-title> In: <person-group><name name-style="western"><surname>Fernando</surname><given-names>CH</given-names></name></person-group> (<role>Ed</role>) <issue-title>Ecology and Biogeography of Sri Lanka.</issue-title><source>Dr. W. Junk b.v. Publishers, The Hague</source>,  <fpage>371</fpage>–<lpage>389</lpage>. doi: <ext-link ext-link-type="doi" xlink:href="10.1007/978-94-009-6545-4_18" xlink:type="simple">10.1007/978-94-009-6545-4_18</ext-link></mixed-citation></ref><ref id="B11"><mixed-citation xmlns:xlink="http://www.w3.org/1999/xlink" xlink:type="simple"><person-group><name name-style="western"><surname>Bousquet</surname><given-names>Y</given-names></name></person-group> (<year>2012</year>) <article-title>Catalogue of Geadephaga (Coleoptera, Adephaga) of America, north of Mexico (in three parts).</article-title><source>ZooKeys</source><volume>245</volume>: <fpage>1</fpage>–<lpage>1722</lpage>. doi: <ext-link ext-link-type="doi" xlink:href="10.3897/zookeys.245.3416" xlink:type="simple">10.3897/zookeys.245.3416</ext-link></mixed-citation></ref><ref id="B38"><mixed-citation xmlns:xlink="http://www.w3.org/1999/xlink" xlink:type="simple"><person-group><name name-style="western"><surname>Jeannel</surname><given-names>R</given-names></name></person-group> (<year>1948</year>) Coléoptères carabiques de la région malgache (deuxième partie). Faune de l’Empire Française, 10: 373–765. [Office de la Recherche scientifique coloniale, Paris]</mixed-citation></ref></ref-list></tp:taxon-treatment>
