# Supplementary material for: A synopsis of the tribe Lachnophorini, with a new genus of Neotropical distribution and a revision of the Neotropical genus Asklepia Liebke, 1938 (Insecta, Coleoptera, Carabidae)
Source: Zookeys. 2014 Aug 1;(430):1–108. doi: 10.3897/zookeys.430.8094 (PMC4141162; doi:10.3897/zookeys.430.8094)
Supplement: XML Treatment for Stenocheila [file zookeys.430.8094-treatment20.xml]

<!DOCTYPE tp:taxon-treatment
  PUBLIC "-//TaxonX//DTD Taxonomic Treatment Publishing DTD v0 20100105//EN" "tax-treatment-NSO.dtd">
<tp:taxon-treatment xmlns:tp="http://www.plazi.org/taxpub"><tp:treatment-meta><kwd-group><label>Taxon classification</label><kwd><named-content content-type="kingdom">Animalia</named-content></kwd><kwd><named-content content-type="order">Coleoptera</named-content></kwd><kwd><named-content content-type="family">Carabidae</named-content></kwd></kwd-group><mixed-citation publication-type="journal"><person-group><name><surname>Erwin</surname><given-names>Terry L.</given-names></name><name><surname>Zamorano</surname><given-names>Laura S.</given-names></name></person-group><article-title>A synopsis of the tribe Lachnophorini, with a new genus of Neotropical distribution and a revision of the Neotropical genus <italic>Asklepia</italic> Liebke, 1938 (Insecta, Coleoptera, Carabidae)</article-title><source>Zookeys</source><day>1</day><month>8</month><year>2014</year><volume>2014</volume><issue>430</issue><fpage>1</fpage><lpage>108</lpage><pub-id pub-id-type="doi">10.3897/zookeys.430.8094</pub-id></mixed-citation></tp:treatment-meta><tp:nomenclature><tp:taxon-name>
                            <tp:taxon-name-part taxon-name-part-type="genus">Stenocheila</tp:taxon-name-part>
                        </tp:taxon-name><tp:taxon-authority>Laporte de Castelnau, 1832</tp:taxon-authority><xref>Narrow-mouthed beetles </xref><xref ref-type="fig" rid="F7">Fig. 21</xref><tp:nomenclature-citation-list><tp:nomenclature-citation><tp:taxon-name>Stenocheila</tp:taxon-name><comment> Laporte de Castelnau, 1832:12</comment></tp:nomenclature-citation></tp:nomenclature-citation-list></tp:nomenclature><tp:treatment-sec sec-type="Type species"><title>Type species.</title><p><italic><tp:taxon-name>Stenocheila lacordairei</tp:taxon-name></italic> Laporte de Castelnau, 1832:12</p></tp:treatment-sec><tp:treatment-sec sec-type="Way of life"><title>Way of life.</title><p>Size range – 7.8 mm to 9.3 mm; these beetles have been found on the campus of INPA at Manaus, Brazil. The area was an open managed unnatural habitat among buildings.</p></tp:treatment-sec><tp:treatment-sec sec-type="Distribution"><title>Distribution.</title><p>Bolivia, Brazil, Colombia, Guyane, Perú.</p></tp:treatment-sec><tp:treatment-sec sec-type="Notes"><title>Notes.</title><p>This is a monobasic genus with a widespread species. See our notes under <italic><tp:taxon-name>Diplacanthogaster</tp:taxon-name></italic> Liebke, above.</p></tp:treatment-sec><tp:treatment-sec sec-type="References"><title>References.</title><p><xref ref-type="bibr" rid="B68">Reichardt (1967)</xref>.</p><!--PageBreak--></tp:treatment-sec><tp:treatment-sec><!--Section generated to contain objects referenced in tp:taxon-treatment.--><fig id="F7" position="float" orientation="portrait"><label>Figure 19–22.</label><caption><p><bold>19</bold> <italic><tp:taxon-name>Pseudophorticus</tp:taxon-name></italic> sp. (all species in South America are either undescribed or placed in <italic><tp:taxon-name>Euphorticus</tp:taxon-name></italic> G. Horn). Digital Photo-illustration. Habitus, dorsal aspect, based on specimen ADP132538 from Pakitza, Perú <bold>20</bold> <italic><tp:taxon-name>Selina westermanni</tp:taxon-name></italic> Motschulsky. Digital Photo-illustration. Habitus, dorsal aspect, based on specimen ADP132536 from China Bay, Sri Lanka <bold>21</bold> <italic><tp:taxon-name>Stenocheila lacordairei</tp:taxon-name></italic> Laporte de Castelnau. Digital Photo-illustration. Habitus, dorsal aspect, based on specimen ADP133801 from Chapada dos Guimãres, Brazil <bold>22</bold> <italic><tp:taxon-name>Quammenis spectabilis</tp:taxon-name></italic> Erwin. Digital Photo-illustration. Habitus, dorsal aspect, based on specimen ADP100513 from Estacíon Zurqui, Costa Rica.</p></caption><graphic xmlns:xlink="http://www.w3.org/1999/xlink" xlink:href="zookeys-430-001-g007.jpg" position="float" orientation="portrait" xlink:type="simple"/></fig></tp:treatment-sec><ref-list><ref id="B68"><mixed-citation xmlns:xlink="http://www.w3.org/1999/xlink" xlink:type="simple"><person-group><name name-style="western"><surname>Reichardt</surname><given-names>H</given-names></name></person-group> (<year>1967</year>) <article-title>On <italic>Stenocheila</italic> Castelnau (Coleoptera: Carabidae).</article-title><source>Papéis Avulsos de Zoología</source><volume>21</volume>(<issue>25</issue>): <fpage>247</fpage>–<lpage>250</lpage>.</mixed-citation></ref></ref-list></tp:taxon-treatment>
