# Supplementary material for: A synopsis of the tribe Lachnophorini, with a new genus of Neotropical distribution and a revision of the Neotropical genus Asklepia Liebke, 1938 (Insecta, Coleoptera, Carabidae)
Source: Zookeys. 2014 Aug 1;(430):1–108. doi: 10.3897/zookeys.430.8094 (PMC4141162; doi:10.3897/zookeys.430.8094)
Supplement: XML Treatment for Asklepia [file zookeys.430.8094-treatment21.xml]

<!DOCTYPE tp:taxon-treatment
  PUBLIC "-//TaxonX//DTD Taxonomic Treatment Publishing DTD v0 20100105//EN" "tax-treatment-NSO.dtd">
<tp:taxon-treatment xmlns:tp="http://www.plazi.org/taxpub"><tp:treatment-meta><kwd-group><label>Taxon classification</label><kwd><named-content content-type="kingdom">Animalia</named-content></kwd><kwd><named-content content-type="order">Coleoptera</named-content></kwd><kwd><named-content content-type="family">Carabidae</named-content></kwd></kwd-group><mixed-citation publication-type="journal"><person-group><name><surname>Erwin</surname><given-names>Terry L.</given-names></name><name><surname>Zamorano</surname><given-names>Laura S.</given-names></name></person-group><article-title>A synopsis of the tribe Lachnophorini, with a new genus of Neotropical distribution and a revision of the Neotropical genus <italic>Asklepia</italic> Liebke, 1938 (Insecta, Coleoptera, Carabidae)</article-title><source>Zookeys</source><day>1</day><month>8</month><year>2014</year><volume>2014</volume><issue>430</issue><fpage>1</fpage><lpage>108</lpage><pub-id pub-id-type="doi">10.3897/zookeys.430.8094</pub-id></mixed-citation></tp:treatment-meta><tp:nomenclature><tp:taxon-name>
                            <tp:taxon-name-part taxon-name-part-type="genus">Asklepia</tp:taxon-name-part>
                        </tp:taxon-name><tp:taxon-authority>Liebke, 1938</tp:taxon-authority><xref>Neat pattern-wing beetles</xref><tp:nomenclature-citation-list><tp:nomenclature-citation><tp:taxon-name>Asklepia</tp:taxon-name><comment> Liebke, 1938:113</comment></tp:nomenclature-citation></tp:nomenclature-citation-list></tp:nomenclature><tp:treatment-sec sec-type="Type species"><title>Type species.</title><p><italic><tp:taxon-name>Asklepia strandi</tp:taxon-name></italic> Liebke, 1938:113.</p></tp:treatment-sec><tp:treatment-sec sec-type="Derivation of genus name"><title>Derivation of genus name.</title><p>Asklepius, a Greek God of healing. Why Liebke used this name is unknown. See: <ext-link xmlns:xlink="http://www.w3.org/1999/xlink" ext-link-type="uri" xlink:href="http://www.mythologydictionary.com/asclepius-mythology.html" xlink:type="simple">http://www.mythologydictionary.com/asclepius-mythology.html</ext-link></p></tp:treatment-sec><tp:treatment-sec sec-type="Proposed english vernacular name"><title>Proposed english vernacular name.</title><p>Neat pattern-wing beetles.</p><p><bold>Diagnosis</bold> (<xref ref-type="fig" rid="F9">Figs 29</xref>–<xref ref-type="fig" rid="F15">55</xref>, <xref ref-type="fig" rid="F17">57</xref>–<xref ref-type="fig" rid="F20">75</xref>). Size range – ABL = 1.95 mm to 3.74 mm; with the attributes of the genus <italic><tp:taxon-name>Asklepia</tp:taxon-name></italic> as described by <xref ref-type="bibr" rid="B54">Liebke (1938)</xref>. Adults with head and pronotum smooth and shiny; elytron quadrangular, apically truncated, margin slightly oblique, pattern coloration with pale maculae (slightly flavotestaceous in some individuals); labial palpomeres pubescent, ultimate article globose basally and subulate apically; legs testaceous; basal antennomeres fulvous, medial antennomeres infuscated, apical antennomeres white (the number of basal, medial, and apical antennomeres is described for each species below). Abdominal sterna sparsely pubescent.</p><p>Species are arrayed across three species groups based mainly on the armature of the male aedeagal endophallus: <italic>geminata</italic> species group (endophallus without spines, <xref ref-type="fig" rid="F17">Fig. 57</xref>), <italic>hilaris</italic> species group (endophallus with multiple spines, <xref ref-type="fig" rid="F17">Figs 58</xref>–<xref ref-type="fig" rid="F18">63</xref>), and <italic>pulchripennis</italic> group (endophallus with two spines, <xref ref-type="fig" rid="F18">Figs 64</xref>–<xref ref-type="fig" rid="F19">74</xref>). In addition, the species of the <italic>geminata</italic> species group have elytral striae and moderately convex intervals; the <italic>hilaris</italic> group members have explanate lateral margins on the pronotum while those of the <italic>pulchripennis</italic> groups are feebly beaded only in the anterior half.</p></tp:treatment-sec><tp:treatment-sec sec-type="Dispersal potential"><title>Dispersal potential.</title><p>The wings are fully developed in most individuals we have studied, thus it is likely that these beetles are moderate to strong flyers; however, in at least two species there are also brachypterous adults. This is unusual in lowland Amazonian species; for example, see <xref ref-type="bibr" rid="B1">Adis et al. (1997 [1998])</xref> on a species of an odacanthine near Manaus, Brazil.</p><p><bold>Geographic</bold></p></tp:treatment-sec><tp:treatment-sec sec-type="distribution"><title>distribution.</title><p>(<xref ref-type="fig" rid="F21">Figs 76</xref>–<xref ref-type="fig" rid="F22">78</xref>). As currently known, the range of this genus extends in cis-Andean South America from southeastern Colombia south to Bolivia and east to Guyana and Belém, Brazil, and from there south to Entre Ríos Province, Argentina.</p></tp:treatment-sec><tp:treatment-sec sec-type="Way of life"><title>Way of life.</title><p>These species live close to water in wet leaf litter and on aquatic vegetation (macrophytes) of backwashes along rivers, streams, and lakeshores of both Varzea and Igapó forests and among dead leaf accumulations on rocky or sandy stream banks. Immature stages are unknown; however, given the wide variation in adult size within a species as noted in the introduction, it is possible that larvae are ectoparasitoids (cf. <xref ref-type="bibr" rid="B17">Erwin 1967</xref>, <xref ref-type="bibr" rid="B20">1979</xref>; <xref ref-type="bibr" rid="B35">Frank et al. 2009</xref>).</p></tp:treatment-sec><tp:treatment-sec sec-type="Notes"><title>Notes.</title><p>Not much has been previously published on this genus. We now know there are many undescribed species across the Amazon Basin and on the Guiana Shield <!--PageBreak-->and the southern part of the Brazilian Shield; hence it is not monobasic as reported by <xref ref-type="bibr" rid="B69">Reichardt (1974)</xref>. <xref ref-type="bibr" rid="B8">Bates (1871)</xref> actually described four species (assigned herein to <italic><tp:taxon-name>Asklepia</tp:taxon-name></italic>) placing them in the genus <italic><tp:taxon-name>Eucaerus</tp:taxon-name></italic> LeConte, none of which were recognized previously as an <italic><tp:taxon-name>Asklepia</tp:taxon-name></italic> species (cf. <xref ref-type="bibr" rid="B54">Liebke 1938</xref>; <xref ref-type="bibr" rid="B69">Reichardt 1974</xref>). Since the genus was in need of taxonomic revision, we have provided it here. Many areas of South America have not been sampled for very small water-side beetles; thus, it is likely many more species of this genus will be discovered in the future. As pointed out recently (<xref ref-type="bibr" rid="B32">Erwin et al. 2010</xref>), many very tiny-sized carabid clades have gone mostly unnoticed. In the 1930’s, the discovery of <italic><tp:taxon-name>Gehringia olympica</tp:taxon-name></italic> Darlington served to adjust the search image of carabidologists toward a fractal universe smaller than previously used; however, such search image needs to be focused more in the rainforests of the world.</p></tp:treatment-sec><tp:treatment-sec sec-type="Included species"><title>Included species.</title><p>The species list below, as well as arrangement of descriptions that follows, is ordered alphabetically.</p></tp:treatment-sec><tp:treatment-sec sec-type="geminata species group taxa"><title><italic>geminata</italic> species group taxa</title><p><italic><tp:taxon-name>Asklepia geminata</tp:taxon-name></italic> (Bates), 1871:78, new combination, Brazil, Perú</p></tp:treatment-sec><tp:treatment-sec sec-type="hilaris species group taxa"><title><italic>hilaris</italic> species group taxa</title><p><italic><tp:taxon-name>Asklepia campbellorum</tp:taxon-name></italic> Zamorano &amp; Erwin, sp. n., Brazil</p><p><italic><tp:taxon-name>Asklepia demiti</tp:taxon-name></italic> Erwin &amp; Zamorano, sp. n., Brazil</p><p><italic><tp:taxon-name>Asklepia duofos</tp:taxon-name></italic> Zamorano &amp; Erwin, sp. n., Brazil</p><p><italic><tp:taxon-name>Asklepia grammechrysea</tp:taxon-name></italic> Zamorano &amp; Erwin, sp. n., Perú</p><p><italic><tp:taxon-name>Asklepia hilaris</tp:taxon-name></italic> (Bates), 1871:79, comb. n., Brazil</p><p><italic><tp:taxon-name>Asklepia laetitia</tp:taxon-name></italic> Zamorano &amp; Erwin, sp. n., Colombia</p><p><italic><tp:taxon-name>Asklepia lebioides</tp:taxon-name></italic> (Bates), 1871:79, comb. n., Brazil</p><p><italic><tp:taxon-name>Asklepia matomena</tp:taxon-name></italic> Zamorano &amp; Erwin, sp. n., Brazil</p></tp:treatment-sec><tp:treatment-sec sec-type="pulchripennis species group taxa"><title><italic>pulchripennis</italic> species group taxa</title><p><italic><tp:taxon-name>Asklepia adisi</tp:taxon-name></italic> Erwin &amp; Zamorano, sp. n., Brazil, Perú</p><p><italic><tp:taxon-name>Asklepia asuncionensis</tp:taxon-name></italic> Erwin &amp; Zamorano, sp. n., Paraguay</p><p><italic><tp:taxon-name>Asklepia biolat</tp:taxon-name></italic> Erwin &amp; Zamorano, sp. n., Perú</p><p><italic><tp:taxon-name>Asklepia bracheia</tp:taxon-name></italic> Zamorano &amp; Erwin, sp. n., Perú</p><p><italic><tp:taxon-name>Asklepia cuiabaensis</tp:taxon-name></italic> Erwin &amp; Zamorano, sp. n., Brazil</p><p><italic><tp:taxon-name>Asklepia ecuadoriana</tp:taxon-name></italic> Erwin &amp; Zamorano, sp. n., Ecuador</p><p><italic><tp:taxon-name>Asklepia kathleenae</tp:taxon-name></italic> Erwin &amp; Zamorano, sp. n., Brazil</p><p><italic><tp:taxon-name>Asklepia macrops</tp:taxon-name></italic> Erwin &amp; Zamorano, sp. n., Argentina</p><p><italic><tp:taxon-name>Asklepia marchantaria</tp:taxon-name></italic> Erwin &amp; Zamorano, sp. n., Brazil</p><p><italic><tp:taxon-name>Asklepia marituba</tp:taxon-name></italic> Zamorano &amp; Erwin, sp. n., Brazil</p><p><italic><tp:taxon-name>Asklepia pakitza</tp:taxon-name></italic> Erwin &amp; Zamorano, sp. n., Perú</p><p><italic><tp:taxon-name>Asklepia paraguayensis</tp:taxon-name></italic> Zamorano &amp; Erwin, sp. n., Paraguay</p><p><italic><tp:taxon-name>Asklepia pulchripennis</tp:taxon-name></italic> (Bates), 1871:79, comb. n., Brazil</p><p><italic><tp:taxon-name>Asklepia samiriaensis</tp:taxon-name></italic> Zamorano &amp; Erwin, sp. n., Perú</p><p><italic><tp:taxon-name>Asklepia stalametlitos</tp:taxon-name></italic> Zamorano &amp; Erwin, sp. n., Bolivia</p><!--PageBreak--><p><italic><tp:taxon-name>Asklepia strandi</tp:taxon-name></italic> Liebke, 1938:113 Guyana</p><p><italic><tp:taxon-name>Asklepia surinamensis</tp:taxon-name></italic> Zamorano &amp; Erwin, sp. n., Surinam</p><p><italic><tp:taxon-name>Asklepia vigilante</tp:taxon-name></italic> Erwin &amp; Zamorano, sp. n., Perú</p></tp:treatment-sec><tp:treatment-sec sec-type="Key to the species of Asklepia Liebke, 1938"><title>Key to the species of <italic><tp:taxon-name>Asklepia</tp:taxon-name></italic> Liebke, 1938</title><p><bold>Note.</bold> Because of the variability within species and the marked similarity across some species, only features of the male genitalia provide reliable means for identification of some species. Unfortunately, we did not have at our disposal males of all the species to image.</p><table-wrap content-type="key" position="anchor" orientation="portrait"><table><tbody><tr><td rowspan="1" colspan="1" style="text-align:center">1</td><td rowspan="1" colspan="1" style="text-align:center">Elytron markedly striate, intervals moderately convex (<italic>geminata</italic> species group)  (Habitus, <xref ref-type="fig" rid="F9">Fig. 29</xref>)</td><td rowspan="1" colspan="1" style="text-align:center"><italic><tp:taxon-name>Asklepia geminata</tp:taxon-name></italic> (Bates)</td></tr><tr><td rowspan="1" colspan="1" style="text-align:center">1’</td><td rowspan="1" colspan="1" style="text-align:center">Elytron devoid of striae, intervals and interneurs effaced from surface (although inconsistently spaced serial rows of interneur micropunctures can be seen through the transparent cuticle in some species and on the surface of others)</td><td rowspan="1" colspan="1" style="text-align:center">2</td></tr><tr><td rowspan="1" colspan="1" style="text-align:center">2(1’)</td><td rowspan="1" colspan="1" style="text-align:center">Pronotum with lateral margin narrowly explanate (<italic>hilaris</italic> species group)</td><td rowspan="1" colspan="1" style="text-align:center">3</td></tr><tr><td rowspan="1" colspan="1" style="text-align:center">2’</td><td rowspan="1" colspan="1" style="text-align:center">Pronotum with lateral margin effaced posterior to medial lateral seta except just slightly anterior to hind angle — there shortly beaded; some species slightly beaded from anterior angle to medial lateral seta but not explanate (<italic>pulchripennis</italic> species group)</td><td rowspan="1" colspan="1" style="text-align:center">9</td></tr><tr><td rowspan="1" colspan="1" style="text-align:center">3(2)</td><td rowspan="1" colspan="1" style="text-align:center">Antennal scape and pedicel testaceous, antennomeres 3–7 deeply infuscated, antennomeres 8–11 white</td><td rowspan="1" colspan="1" style="text-align:center">4</td></tr><tr><td rowspan="1" colspan="1" style="text-align:center">3’</td><td rowspan="1" colspan="1" style="text-align:center">Antennal scape and pedicel testaceous, antennomeres 3–6 deeply infuscated, antennomere 7 bicolored (Habitus, <xref ref-type="fig" rid="F9">Fig. 32</xref>)</td><td rowspan="1" colspan="1" style="text-align:center"><italic><tp:taxon-name>Asklepia duofos</tp:taxon-name></italic> sp. n.</td></tr><tr><td rowspan="1" colspan="1" style="text-align:center">4(3)</td><td rowspan="1" colspan="1" style="text-align:center">Pronotum completely infuscated or piceous (rarely median anterior margin slightly paler)</td><td rowspan="1" colspan="1" style="text-align:center">5</td></tr><tr><td rowspan="1" colspan="1" style="text-align:center">4’</td><td rowspan="1" colspan="1" style="text-align:center">Pronotum infuscated or piceous only laterally, disc concolorous with pale elytral maculae (Habitus, <xref ref-type="fig" rid="F10">Fig. 33</xref>)</td><td rowspan="1" colspan="1" style="text-align:center"><italic><tp:taxon-name>Asklepia grammechrysea</tp:taxon-name></italic> sp. n.</td></tr><tr><td rowspan="1" colspan="1" style="text-align:center">5(4)</td><td rowspan="1" colspan="1" style="text-align:center">Dorsal surface largely dark, elytral maculae if present very small</td><td rowspan="1" colspan="1" style="text-align:center">6</td></tr><tr><td rowspan="1" colspan="1" style="text-align:center">5’</td><td rowspan="1" colspan="1" style="text-align:center">Dorsal surface with dark fore body and large elytral maculae</td><td rowspan="1" colspan="1" style="text-align:center">7</td></tr><tr><td rowspan="1" colspan="1" style="text-align:center">6(5)</td><td rowspan="1" colspan="1" style="text-align:center">Pronotum markedly constricted in basal third, markedly cordate. Mostly size larger (ABL = 3.2–3.83 mm; SBL = 2.18–3.20 mm; TW = 1.10–1.82 mm) (Habitus, <xref ref-type="fig" rid="F9">Fig. 30</xref>)</td><td rowspan="1" colspan="1" style="text-align:center"><italic><tp:taxon-name>Asklepia campbellorum</tp:taxon-name></italic> sp. n.</td></tr><tr><td rowspan="1" colspan="1" style="text-align:center">6’</td><td rowspan="1" colspan="1" style="text-align:center">Pronotum much less constricted in basal third, tapered to base. Mostly size smaller (ABL = 2.47–2.96 mm; SBL = 2.2–2.5 mm; TW = 1.15–1.45 mm) (Habitus, <xref ref-type="fig" rid="F11">Fig. 37</xref>)</td><td rowspan="1" colspan="1" style="text-align:center"><italic><tp:taxon-name>Asklepia matomena</tp:taxon-name></italic> sp. n.</td></tr><tr><td rowspan="1" colspan="1" style="text-align:center">7(5’)</td><td rowspan="1" colspan="1" style="text-align:center">Pronotum longer and narrow (W/L ratio = 1.331–1.550)</td><td rowspan="1" colspan="1" style="text-align:center">8</td></tr><tr><td rowspan="1" colspan="1" style="text-align:center">7’</td><td rowspan="1" colspan="1" style="text-align:center">Pronotum short and wide (W/L ratio = 1.686–1.960), proportionally large, as wide as head across eyes (Habitus, <xref ref-type="fig" rid="F10">Fig. 36</xref>)</td><td rowspan="1" colspan="1" style="text-align:center"><italic><tp:taxon-name>Asklepia lebioides</tp:taxon-name></italic> (Bates)</td></tr><tr><td rowspan="1" colspan="1" style="text-align:center">7’’</td><td rowspan="1" colspan="1" style="text-align:center">Pronotum short and wide (W/L ratio = 1.686–1.960), proportionally small, not as wide as head across eyes (Habitus, <xref ref-type="fig" rid="F10">Fig. 34</xref>)</td><td rowspan="1" colspan="1" style="text-align:center"><italic><tp:taxon-name>Asklepia hilaris</tp:taxon-name></italic> (Bates)</td></tr><tr><td rowspan="1" colspan="1" style="text-align:center">8(7)</td><td rowspan="1" colspan="1" style="text-align:center">Elytron with anterior macula very extensive; interneurs well impressed and striatopunctate (Habitus, <xref ref-type="fig" rid="F10">Fig. 35</xref>)</td><td rowspan="1" colspan="1" style="text-align:center"><italic><tp:taxon-name>Asklepia laetitia</tp:taxon-name></italic> sp. n.</td></tr><tr><td rowspan="1" colspan="1" style="text-align:center"><!--PageBreak-->8’</td><td rowspan="1" colspan="1" style="text-align:center">Elytron with anterior macula small, divided in some individuals into two spots; interneurs of a very fine series of minute punctulae (Habitus, <xref ref-type="fig" rid="F9">Fig. 31</xref>)</td><td rowspan="1" colspan="1" style="text-align:center"><italic><tp:taxon-name>Asklepia demiti</tp:taxon-name></italic> sp. n.</td></tr><tr><td rowspan="1" colspan="1" style="text-align:center">9(2’)</td><td rowspan="1" colspan="1" style="text-align:center">Elytron with pale lateral margin restricted to apical half, mostly an extension inclusive of median macula in sector C</td><td rowspan="1" colspan="1" style="text-align:center">10</td></tr><tr><td rowspan="1" colspan="1" style="text-align:center">9’</td><td rowspan="1" colspan="1" style="text-align:center">Elytron with pale lateral margin extended nearly to humerus (Habitus, <xref ref-type="fig" rid="F15">Fig. 53</xref>)</td><td rowspan="1" colspan="1" style="text-align:center"><italic><tp:taxon-name>Asklepia strandi</tp:taxon-name></italic> Liebke</td></tr><tr><td rowspan="1" colspan="1" style="text-align:center">10(9)</td><td rowspan="1" colspan="1" style="text-align:center">Antenna mostly pale, only antennomeres 4, 5, and 6 darkly infuscated</td><td rowspan="1" colspan="1" style="text-align:center">11</td></tr><tr><td rowspan="1" colspan="1" style="text-align:center">10’</td><td rowspan="1" colspan="1" style="text-align:center">Antenna mostly infuscated, only antennomeres 1, 2, and 8–11 completely pale</td><td rowspan="1" colspan="1" style="text-align:center">12</td></tr><tr><td rowspan="1" colspan="1" style="text-align:center">11(10)</td><td rowspan="1" colspan="1" style="text-align:center">Head infuscated</td><td rowspan="1" colspan="1" style="text-align:center">13</td></tr><tr><td rowspan="1" colspan="1" style="text-align:center">11’</td><td rowspan="1" colspan="1" style="text-align:center">Head pale, flavous</td><td rowspan="1" colspan="1" style="text-align:center">14</td></tr><tr><td rowspan="1" colspan="1" style="text-align:center">12(10’)</td><td rowspan="1" colspan="1" style="text-align:center">Antennomere 7 bicolored, base infuscated, apex white</td><td rowspan="1" colspan="1" style="text-align:center">15</td></tr><tr><td rowspan="1" colspan="1" style="text-align:center">12’</td><td rowspan="1" colspan="1" style="text-align:center">Antennomere 7 entirely white</td><td rowspan="1" colspan="1" style="text-align:center">21</td></tr><tr><td rowspan="1" colspan="1" style="text-align:center">13(11)</td><td rowspan="1" colspan="1" style="text-align:center">Pronotum wider than long (W/L ratio = 1.340–1.385 (Habitus, <xref ref-type="fig" rid="F15">Fig. 54</xref>))</td><td rowspan="1" colspan="1" style="text-align:center"><italic><tp:taxon-name>Asklepia surinamensis</tp:taxon-name></italic> sp. n.</td></tr><tr><td rowspan="1" colspan="1" style="text-align:center">13’</td><td rowspan="1" colspan="1" style="text-align:center">Pronotum nearly as wide as long (W/L ratio = 1.154 - 1.314)   (Habitus, <xref ref-type="fig" rid="F11">Fig. 38</xref>)</td><td rowspan="1" colspan="1" style="text-align:center"><italic><tp:taxon-name>Asklepia adisi</tp:taxon-name></italic> sp. n.</td></tr><tr><td rowspan="1" colspan="1" style="text-align:center">14(11’)</td><td rowspan="1" colspan="1" style="text-align:center">Mostly size larger (ABL = 3.25 mm; SBL = 3.054 mm; MW = 1.648 mm). Eyes very large, anterior/posterior diameter markedly greater than length of antennomere 3. Elytra across humeri narrower than across apical third. Antennomere 3 testaceous (Habitus, <xref ref-type="fig" rid="F13">Fig. 45</xref>)</td><td rowspan="1" colspan="1" style="text-align:center"><italic><tp:taxon-name>Asklepia macrops</tp:taxon-name></italic> sp. n.</td></tr><tr><td rowspan="1" colspan="1" style="text-align:center">14’</td><td rowspan="1" colspan="1" style="text-align:center">Mostly size smaller (ABL = 2.72 mm; SBL = 2.477 mm; MW = 1.27 mm). Eyes normal for genus, anterior/posterior diameter about equal in length to that of antennomere 3. Elytra across humeri about equal to that at apical third. Antennomere 3 slightly infuscated (Habitus, <xref ref-type="fig" rid="F11">Fig. 39</xref>)</td><td rowspan="1" colspan="1" style="text-align:center"><italic><tp:taxon-name>Asklepia asuncionensis</tp:taxon-name></italic> sp. n.</td></tr><tr><td rowspan="1" colspan="1" style="text-align:center">15(12)</td><td rowspan="1" colspan="1" style="text-align:center">Elytra markedly shiny, microsculpture effaced</td><td rowspan="1" colspan="1" style="text-align:center">16</td></tr><tr><td rowspan="1" colspan="1" style="text-align:center">15’</td><td rowspan="1" colspan="1" style="text-align:center">Elytra matte, microsculpture well developed, of isodiametric sculpticells (Habitus, <xref ref-type="fig" rid="F14">Fig. 51</xref>)</td><td rowspan="1" colspan="1" style="text-align:center"><italic><tp:taxon-name>Asklepia samiriaensis</tp:taxon-name></italic> sp. n.</td></tr><tr><td rowspan="1" colspan="1" style="text-align:center">16(15)</td><td rowspan="1" colspan="1" style="text-align:center">Head and pronotum markedly contrasting, head much darker in color than pronotum</td><td rowspan="1" colspan="1" style="text-align:center">17</td></tr><tr><td rowspan="1" colspan="1" style="text-align:center">16’</td><td rowspan="1" colspan="1" style="text-align:center">Head and pronotum concolorous</td><td rowspan="1" colspan="1" style="text-align:center">18</td></tr><tr><td rowspan="1" colspan="1" style="text-align:center">17(16)</td><td rowspan="1" colspan="1" style="text-align:center">Head and pronotum flavous. Pronotum much wider than long (W/L ratio = 1.726) (Habitus, <xref ref-type="fig" rid="F12">Fig. 42</xref>)</td><td rowspan="1" colspan="1" style="text-align:center"><italic><tp:taxon-name>Asklepia cuiabaensis</tp:taxon-name></italic> sp. n.</td></tr><tr><td rowspan="1" colspan="1" style="text-align:center">17’</td><td rowspan="1" colspan="1" style="text-align:center">Head and pronotum aurantiacus. Pronotum slightly wider than long (W/L ratio = 1.308–1.370) (Habitus, <xref ref-type="fig" rid="F13">Fig. 48</xref>)</td><td rowspan="1" colspan="1" style="text-align:center"><italic><tp:taxon-name>Asklepia pakitza</tp:taxon-name></italic> sp. n.</td></tr><tr><td rowspan="1" colspan="1" style="text-align:center">18(16’)</td><td rowspan="1" colspan="1" style="text-align:center">Head and pronotum pale, flavous, or aurantiacus</td><td rowspan="1" colspan="1" style="text-align:center">19</td></tr><tr><td rowspan="1" colspan="1" style="text-align:center">18’</td><td rowspan="1" colspan="1" style="text-align:center">Head and pronotum infuscated (Habitus, <xref ref-type="fig" rid="F12">Fig. 43</xref>)</td><td rowspan="1" colspan="1" style="text-align:center"><italic><tp:taxon-name>Asklepia ecuadoriana</tp:taxon-name></italic> sp. n.</td></tr><tr><td rowspan="1" colspan="1" style="text-align:center">19(18)</td><td rowspan="1" colspan="1" style="text-align:center">Pronotum with beaded lateral margin. Elytron with large macula of sectors A, B, and C markedly U-shaped (e.g., <xref ref-type="fig" rid="F15">Fig. 55</xref>)</td><td rowspan="1" colspan="1" style="text-align:center">20</td></tr><tr><td rowspan="1" colspan="1" style="text-align:center">19’</td><td rowspan="1" colspan="1" style="text-align:center">Pronotum without beaded lateral margin. Elytron with large macula of sectors A, B, and C shallowly U-shaped in sector A (Habitus, <xref ref-type="fig" rid="F5">Fig. 14</xref>)</td><td rowspan="1" colspan="1" style="text-align:center"><italic><tp:taxon-name>Asklepia biolat</tp:taxon-name></italic> sp. n.</td></tr><!--PageBreak--><tr><td rowspan="1" colspan="1" style="text-align:center">20(19)</td><td rowspan="1" colspan="1" style="text-align:center">Macula of sectors E and F extended to lateral margin (Habitus, <xref ref-type="fig" rid="F15">Fig. 55</xref>)</td><td rowspan="1" colspan="1" style="text-align:center"><italic><tp:taxon-name>Asklepia vigilante</tp:taxon-name></italic> sp. n.</td></tr><tr><td rowspan="1" colspan="1" style="text-align:center">20’</td><td rowspan="1" colspan="1" style="text-align:center">Macula of sectors E and F not extended to lateral margin (Habitus, <xref ref-type="fig" rid="F14">Fig. 52</xref>)</td><td rowspan="1" colspan="1" style="text-align:center"><italic><tp:taxon-name>Asklepia stalametlitos</tp:taxon-name></italic> sp. n.</td></tr><tr><td rowspan="1" colspan="1" style="text-align:center">21(12’)</td><td rowspan="1" colspan="1" style="text-align:center">Head infuscated, pronotum pale</td><td rowspan="1" colspan="1" style="text-align:center">22</td></tr><tr><td rowspan="1" colspan="1" style="text-align:center">21’</td><td rowspan="1" colspan="1" style="text-align:center">Head and pronotum both pale, flavous or aurantiacus</td><td rowspan="1" colspan="1" style="text-align:center">23</td></tr><tr><td rowspan="1" colspan="1" style="text-align:center">22(21)</td><td rowspan="1" colspan="1" style="text-align:center">Size larger (ABL = 2.81 mm; SBL = 2.478 - 2.769 mm; TW = 1.264–1.506 mm). Elytra across humeri square, lateral margins parallel; all available specimens alate (Habitus, <xref ref-type="fig" rid="F14">Fig. 49</xref>)</td><td rowspan="1" colspan="1" style="text-align:center"><italic><tp:taxon-name>Asklepia paraguayensis</tp:taxon-name></italic> sp. n.</td></tr><tr><td rowspan="1" colspan="1" style="text-align:center">22’</td><td rowspan="1" colspan="1" style="text-align:center">Size smaller (ABL = 2.26 mm; SBL = 2.167 mm; TW = 1.241 mm). Elytra across humeri narrow, lateral margins rounded, sloped to humerus; both available specimens brachypterous (Habitus, <xref ref-type="fig" rid="F12">Fig. 44</xref>)</td><td rowspan="1" colspan="1" style="text-align:center"><italic><tp:taxon-name>Asklepia kathleenae</tp:taxon-name></italic> sp. n.</td></tr><tr><td rowspan="1" colspan="1" style="text-align:center">23(21’)</td><td rowspan="1" colspan="1" style="text-align:center">Elytra markedly short and convex (LE/LP ratio = 2.72–2.79)</td><td rowspan="1" colspan="1" style="text-align:center">24</td></tr><tr><td rowspan="1" colspan="1" style="text-align:center">23’</td><td rowspan="1" colspan="1" style="text-align:center">Elytra of normal length for genus (LE/LP ratio = 2.84–2.96)</td><td rowspan="1" colspan="1" style="text-align:center">25</td></tr><tr><td rowspan="1" colspan="1" style="text-align:center">24(23)</td><td rowspan="1" colspan="1" style="text-align:center">Pronotum narrow, its width less than width across eyes (Habitus, <xref ref-type="fig" rid="F12">Fig. 41</xref>)</td><td rowspan="1" colspan="1" style="text-align:center"><italic><tp:taxon-name>Asklepia bracheia</tp:taxon-name></italic> sp. n.</td></tr><tr><td rowspan="1" colspan="1" style="text-align:center">24’</td><td rowspan="1" colspan="1" style="text-align:center">Pronotum broad, its width equal to width across eyes (Habitus, <xref ref-type="fig" rid="F13">Fig. 47</xref>)</td><td rowspan="1" colspan="1" style="text-align:center"><italic><tp:taxon-name>Asklepia marituba</tp:taxon-name></italic> sp. n.</td></tr><tr><td rowspan="1" colspan="1" style="text-align:center">25(23’)</td><td rowspan="1" colspan="1" style="text-align:center">Pronotum globose, markedly convex and broad; frons markedly convex. Elytron with apex broadly infuscated (Habitus, <xref ref-type="fig" rid="F13">Fig. 46</xref>)</td><td rowspan="1" colspan="1" style="text-align:center"><italic><tp:taxon-name>Asklepia marchantaria</tp:taxon-name></italic> sp. n.</td></tr><tr><td rowspan="1" colspan="1" style="text-align:center">25’</td><td rowspan="1" colspan="1" style="text-align:center">Pronotum moderately convex, narrow; frons barely convex. Elytron with apex completely pale (Habitus, <xref ref-type="fig" rid="F14">Fig. 50</xref>)</td><td rowspan="1" colspan="1" style="text-align:center"><italic><tp:taxon-name>Asklepia pulchripennis</tp:taxon-name></italic> (Bates)</td></tr></tbody></table></table-wrap></tp:treatment-sec><tp:treatment-sec><!--Section generated to contain objects referenced in tp:taxon-treatment.--><fig id="F9" position="float" orientation="portrait"><label>Figures 29–32.</label><caption><p>Digital Photo-illustrations, habitus, dorsal aspect of holotypes. <bold>29</bold> <italic><tp:taxon-name>Asklepia geminata</tp:taxon-name></italic> (Bates, 1871) ADP132513, Santarém, Río Tapajos, Brazil <bold>30</bold> <italic><tp:taxon-name>Asklepia campbellorum</tp:taxon-name></italic> Zamorano &amp; Erwin, sp. n. ADP133032, 20 km SW Manaus, Brazil <bold>31</bold> <italic><tp:taxon-name>Asklepia demiti</tp:taxon-name></italic> Erwin &amp; Zamorano, sp. n. ADP132539, Río Demiti, Brazil. Note that the holotype has feebly infuscated antennomeres 3-7, others in the series have more normal infuscation, as in other species with this attribute <bold>32</bold> <italic><tp:taxon-name>Asklepia duofos</tp:taxon-name></italic> Zamorano &amp; Erwin, sp. n. ADP133147, 20 km SW Manaus, Brazil. Scale line = 1 mm.</p></caption><graphic xmlns:xlink="http://www.w3.org/1999/xlink" xlink:href="zookeys-430-001-g009.jpg" position="float" orientation="portrait" xlink:type="simple"/></fig><fig id="F15" position="float" orientation="portrait"><label>Figure 53–55.</label><caption><p>Digital Photo-illustrations, habitus, dorsal aspect of holotypes. <bold>53</bold> <italic><tp:taxon-name>Asklepia strandi</tp:taxon-name></italic> Liebke, 1938, Guyana, ABL = 3.00 mm (from Liebke, 1938:114). Liebke’s illustration of <italic><tp:taxon-name>Asklepia strandi</tp:taxon-name></italic> Liebke. The single specimen Liebke described was likely lost during World War II. We have seen no specimens from Guyana, nor any specimens matching this illustration from anywhere <bold>54</bold> <italic><tp:taxon-name>Asklepia surinamensis</tp:taxon-name></italic> Erwin &amp; Zamorano, sp. n. ADP130040, l’Hermitage, Surinam River, Surinam <bold>55</bold> <italic><tp:taxon-name>Asklepia vigilante</tp:taxon-name></italic> Erwin &amp; Zamorano, sp. n. ADP051642, Boca del Río Samiria, Perú. Scale line = 1 mm.</p></caption><graphic xmlns:xlink="http://www.w3.org/1999/xlink" xlink:href="zookeys-430-001-g015.jpg" position="float" orientation="portrait" xlink:type="simple"/></fig><fig id="F17" position="float" orientation="portrait"><label>Figure 57–62.</label><caption><p>Illustrations, male aedeagus, dorsal, ventral, left lateral aspects. <bold>57</bold> <italic><tp:taxon-name>Asklepia geminata</tp:taxon-name></italic> (Bates, 1871) ADP109186, Río Samiria, Boca Caño Inglés Camp, Perú <bold>58</bold> <italic><tp:taxon-name>Asklepia campbellorum</tp:taxon-name></italic> Zamorano &amp; Erwin, sp. n. ADP109196, 20 km SW Manaus, Brazil <bold>59</bold> <italic><tp:taxon-name>Asklepia demiti</tp:taxon-name></italic> Erwin &amp; Zamorano, sp. n. ADP132585, Rio Demiti, Brazil <bold>60</bold> <italic><tp:taxon-name>Asklepia grammechrysea</tp:taxon-name></italic> Zamorano &amp; Erwin, sp. n. ADP052565, Río Sucusari, Perú <bold>61</bold> <italic><tp:taxon-name>Asklepia laetitia</tp:taxon-name></italic> Zamorano &amp; Erwin, sp. n. ADP109190, Leticia, Colombia. Legend: <bold>a</bold> apical area; <bold>bl</bold> basal lobe; <bold>bo</bold> basal orifice; <bold>lp</bold> left paramere; <bold>ml</bold> median lobe; <bold>om</bold> ostial membrane; <bold>oo</bold> ostial opening; <bold>rp</bold> right paramere; <bold>sh</bold> shaft; <bold>pb</bold> phallobase; <bold>ps</bold> phallobase shaft; <bold>ms</bold> medial spine; <bold>ds</bold> distal spine <bold>62</bold> <italic><tp:taxon-name>Asklepia lebioides</tp:taxon-name></italic> (Bates, 1871), comb. n., ADP109208, Rio Demiti, Brazil. Scale line = 0.25 mm.</p></caption><graphic xmlns:xlink="http://www.w3.org/1999/xlink" xlink:href="zookeys-430-001-g017.jpg" position="float" orientation="portrait" xlink:type="simple"/></fig><fig id="F20" position="float" orientation="portrait"><label>Figure 75.</label><caption><p><italic><tp:taxon-name>Asklepia demiti</tp:taxon-name></italic> sp. n. Digital Photo-illustration, female genitalia based on specimen ADP132483 from Rio Demiti, Brazil. <bold>A</bold> Dorsal aspect. Legend, <bold>bc</bold>, bursa copulatrix; <bold>co</bold> common oviduct; <bold>sg</bold> spermathecal gland; <bold>sgd</bold> spermathecal gland duct; <bold>sp</bold> spermatheca. dorsal aspect; <bold>vc</bold> villous canal; <bold>lt</bold> laterotergite; <bold>gc1</bold> gonocoxite 1; <bold>gc2</bold> gonocoxite 2. <bold>B</bold> Gonocoxite 2, dorsal aspect: Legend, <bold>b</bold> base of gonocoxite 2; <bold>bl</bold> blade of gonocoxite 2; <bold>des</bold> dorsal ensiform seta. C. Defense gland (<bold>gldr</bold>); <bold>cc</bold> accessory gland; <bold>ed</bold> efferent duct.</p></caption><graphic xmlns:xlink="http://www.w3.org/1999/xlink" xlink:href="zookeys-430-001-g020.jpg" position="float" orientation="portrait" xlink:type="simple"/></fig><fig id="F18" position="float" orientation="portrait"><label>Figure 63–68.</label><caption><p>Illustrations, male aedeagus, dorsal, ventral, left lateral aspects. <bold>63</bold> <italic><tp:taxon-name>Asklepia matomena</tp:taxon-name></italic> Zamorano &amp; Erwin, sp. n. ADP132527, 20 km SW Manaus, Brazil <bold>64</bold> <italic><tp:taxon-name>Asklepia adisi</tp:taxon-name></italic> Erwin &amp; Zamorano, sp. n. Adis # 001335, Ilha de Marchantaria, Lago Camaleão, Brazil <bold>65</bold> <italic><tp:taxon-name>Asklepia biolat</tp:taxon-name></italic> Erwin &amp; Zamorano, sp. n. ADP132480, Pakitza, Perú <bold>66</bold> <italic><tp:taxon-name>Asklepia bracheia</tp:taxon-name></italic> Zamorano &amp; Erwin, sp. n. ADP067304, Boca del Río Samiria Perú <bold>67</bold> <italic><tp:taxon-name>Asklepia ecuadoriana</tp:taxon-name></italic> Erwin &amp; Zamorano, sp. n. ADP132468, Limoncocha, Ecuador. Endophallus not everted <bold>68</bold> <italic><tp:taxon-name>Asklepia ecuadoriana</tp:taxon-name></italic> Erwin &amp; Zamorano, sp. n. ADP132468, Limoncocha, Ecuador. Endophallus everted. Scale line = 0.25 mm.</p></caption><graphic xmlns:xlink="http://www.w3.org/1999/xlink" xlink:href="zookeys-430-001-g018.jpg" position="float" orientation="portrait" xlink:type="simple"/></fig><fig id="F19" position="float" orientation="portrait"><label>Figure 69–74.</label><caption><p><bold>69</bold> <italic><tp:taxon-name>Asklepia kathleenae</tp:taxon-name></italic> Erwin &amp; Zamorano, sp. n. ADP132529, Belém, Brazil <bold>70</bold> <italic><tp:taxon-name>Asklepia marchantaria</tp:taxon-name></italic> Erwin &amp; Zamorano, sp. n. Adis # 001103, Ilha de Marchantaria, Lago Camaleão, Brazil <bold>71</bold> <italic><tp:taxon-name>Asklepia pakitza</tp:taxon-name></italic> Erwin &amp; Zamorano, sp. n. ADP132466, Pakitza, Perú <bold>72</bold> <italic><tp:taxon-name>Asklepia paraguayensis</tp:taxon-name></italic> Zamorano &amp; Erwin, sp. n. ADP132769, San Lorenzo Paraguay <bold>73</bold> <italic><tp:taxon-name>Asklepia surinamensis</tp:taxon-name></italic> Zamorano &amp; Erwin, sp. n. ADP132763, l’Hermitage, Surinam <bold>74</bold> <italic><tp:taxon-name>Asklepia vigilante</tp:taxon-name></italic> Erwin &amp; Zamorano, sp. n. ADP067301, Boca del Río Samiria, Perú.</p></caption><graphic xmlns:xlink="http://www.w3.org/1999/xlink" xlink:href="zookeys-430-001-g019.jpg" position="float" orientation="portrait" xlink:type="simple"/></fig><fig id="F21" position="float" orientation="portrait"><label>Figure 76–77.</label><caption><p><bold>76</bold> Distribution map for known localities of <italic><tp:taxon-name>Asklepia geminata</tp:taxon-name></italic> (Bates) <bold>77</bold> Distribution map for known localities of <italic><tp:taxon-name>Asklepia</tp:taxon-name></italic> species of the <italic>hilaris</italic> group.</p></caption><graphic xmlns:xlink="http://www.w3.org/1999/xlink" xlink:href="zookeys-430-001-g021.jpg" position="float" orientation="portrait" xlink:type="simple"/></fig><fig id="F22" position="float" orientation="portrait"><label>Figure 78.</label><caption><p>Distribution map for known localities of <italic><tp:taxon-name>Asklepia</tp:taxon-name></italic> species of the <italic>pulchripennis</italic> group.</p></caption><graphic xmlns:xlink="http://www.w3.org/1999/xlink" xlink:href="zookeys-430-001-g022.jpg" position="float" orientation="portrait" xlink:type="simple"/></fig><fig id="F10" position="float" orientation="portrait"><label>Figure 33–36.</label><caption><p>Digital Photo-illustrations, habitus, dorsal aspect of holotypes. <bold>33</bold> <italic><tp:taxon-name>Asklepia grammechrysea</tp:taxon-name></italic> Zamorano &amp; Erwin, sp. n. ADP133151, Pithecia, Perú <bold>34</bold> <italic><tp:taxon-name>Asklepia hilaris</tp:taxon-name></italic> (Bates, 1871), comb. n., Brazil ADP132543, São Paulo de Olivença, Brazil <bold>35</bold> <italic><tp:taxon-name>Asklepia laetitia</tp:taxon-name></italic> Zamorano &amp; Erwin, sp. n. ADP109190, Leticia, Colombia <bold>36</bold> <italic><tp:taxon-name>Asklepia lebioides</tp:taxon-name></italic> (Bates, 1871), comb. n., ADP109194, Santarém, Río Tapajos, Brazil. Scale line = 1 mm.</p></caption><graphic xmlns:xlink="http://www.w3.org/1999/xlink" xlink:href="zookeys-430-001-g010.jpg" position="float" orientation="portrait" xlink:type="simple"/></fig><fig id="F11" position="float" orientation="portrait"><label>Figure 37–40.</label><caption><p>Digital Photo-illustrations, habitus, dorsal aspect of holotypes. <bold>37</bold> <italic><tp:taxon-name>Asklepia matomena</tp:taxon-name></italic> Zamorano &amp; Erwin, sp. n. ADP132519, 20 km SW Manaus, Brazil <bold>38</bold> <italic><tp:taxon-name>Asklepia adisi</tp:taxon-name></italic> Erwin &amp; Zamorano, sp. n. Adis #000691, Ilha de Marchantaria, Lago Camaleão, Brazil <bold>39</bold> <italic><tp:taxon-name>Asklepia asuncionensis</tp:taxon-name></italic> Erwin &amp; Zamorano, sp. n. ADP130036, Asunción, Rio Paraguay, Paraguay <bold>40</bold> <italic><tp:taxon-name>Asklepia biolat</tp:taxon-name></italic> Erwin &amp; Zamorano, sp. n. ADP132509, Pakitza, Perú. Scale line = 1 mm.</p></caption><graphic xmlns:xlink="http://www.w3.org/1999/xlink" xlink:href="zookeys-430-001-g011.jpg" position="float" orientation="portrait" xlink:type="simple"/></fig><fig id="F13" position="float" orientation="portrait"><label>Figure 45–48.</label><caption><p>Digital Photo-illustrations, habitus, dorsal aspect of holotypes. <bold>45</bold> <italic><tp:taxon-name>Asklepia macrops</tp:taxon-name></italic> Erwin &amp; Zamorano, sp. n. ADP132496, Concordia, Río Uruguay, Argentina <bold>46</bold> <italic><tp:taxon-name>Asklepia marchantaria</tp:taxon-name></italic> Erwin &amp; Zamorano, sp. n. Adis #000727, Ilha de Marchantaria, Lago Camaleão, Brazil <bold>47</bold> <italic><tp:taxon-name>Asklepia marituba</tp:taxon-name></italic> Zamorano &amp; Erwin, sp. n. ADP132494, Ananindeua, Marituba, Brazil <bold>48</bold> <italic><tp:taxon-name>Asklepia pakitza</tp:taxon-name></italic> Erwin &amp; Zamorano, sp. n. ADP132466, Patkitza, Perú. Scale line = 1 mm.</p></caption><graphic xmlns:xlink="http://www.w3.org/1999/xlink" xlink:href="zookeys-430-001-g013.jpg" position="float" orientation="portrait" xlink:type="simple"/></fig><fig id="F14" position="float" orientation="portrait"><label>Figure 49–52.</label><caption><p>Digital Photo-illustrations, habitus, dorsal aspect of holotypes. <bold>49</bold> <italic><tp:taxon-name>Asklepia paraguayensis</tp:taxon-name></italic> Erwin &amp; Zamorano, sp. n. ADP130038, San Lorenzo, Río Paraguay, Paraguay <bold>50</bold> <italic><tp:taxon-name>Asklepia pulchripennis</tp:taxon-name></italic> (Bates, 1871), <bold>comb. n.</bold>, ADP132531, Santarém, Río Tapajos, Brazil <bold>51</bold> <italic><tp:taxon-name>Asklepia samiriaensis</tp:taxon-name></italic> Zamorano &amp; Erwin, sp. n. ADP051663, Boca del Río Samiria, Perú <bold>52</bold> <italic><tp:taxon-name>Asklepia stalametlitos</tp:taxon-name></italic> Zamorano &amp; Erwin, sp. n. ADP132535, Guayamerín, Río Mamoré, Bolivia. Scale line = 1 mm.</p></caption><graphic xmlns:xlink="http://www.w3.org/1999/xlink" xlink:href="zookeys-430-001-g014.jpg" position="float" orientation="portrait" xlink:type="simple"/></fig><fig id="F12" position="float" orientation="portrait"><label>Figure 41–44.</label><caption><p>Digital Photo-illustrations, habitus, dorsal aspect of holotypes. <bold>41</bold> <italic><tp:taxon-name>Asklepia bracheia</tp:taxon-name></italic> Zamorano &amp; Erwin, sp. n. ADP008121, Cocha Shimagai, Perú <bold>42</bold> <italic><tp:taxon-name>Asklepia cuiabaensis</tp:taxon-name></italic> Erwin &amp; Zamorano, sp. n. ADP130044, Cuiabá, Brazil <bold>43</bold> <italic><tp:taxon-name>Asklepia ecuadoriana</tp:taxon-name></italic> Erwin &amp; Zamorano, sp. n. ADP132485, Limoncocha, Ecuador <bold>44</bold> <italic><tp:taxon-name>Asklepia kathleenae</tp:taxon-name></italic> Erwin &amp; Zamorano, sp. n. ADP132460, Belém, Brazil. Scale line = 1 mm.</p></caption><graphic xmlns:xlink="http://www.w3.org/1999/xlink" xlink:href="zookeys-430-001-g012.jpg" position="float" orientation="portrait" xlink:type="simple"/></fig><fig id="F5" position="float" orientation="portrait"><label>Figure 11–14.</label><caption><p><bold>11</bold> <italic><tp:taxon-name>Euphorticus</tp:taxon-name></italic> sp. (only <italic><tp:taxon-name>Euphorticus pubescens</tp:taxon-name></italic> (Dejean) is known from México and this is not that species). Digital Photo-illustration. Habitus, dorsal aspect, based on specimen ADP132558 from Tapilulu, México <bold>12</bold> <italic><tp:taxon-name>Guatemalteca virgen</tp:taxon-name></italic> Erwin. Digital Photo-illustration. Habitus, dorsal aspect, based on specimen ADP132546 from nr. La Virgen, Costa Rica <bold>13</bold> <italic><tp:taxon-name>Homethes</tp:taxon-name></italic> sp. Digital Photo-illustration. Habitus, dorsal aspect, based on specimen ADP133797 from Australia <bold>14</bold> <italic><tp:taxon-name>Lachnaces</tp:taxon-name></italic> sp. (at present this genus has three described species, all from the upper Amazon Basin). Digital Photo-illustration. Habitus, dorsal aspect, based on specimen ADP132578 from Tambopata Reserved Zone, Explorer’s Inn, Perú.</p></caption><graphic xmlns:xlink="http://www.w3.org/1999/xlink" xlink:href="zookeys-430-001-g005.jpg" position="float" orientation="portrait" xlink:type="simple"/></fig></tp:treatment-sec><ref-list><ref id="B54"><mixed-citation xmlns:xlink="http://www.w3.org/1999/xlink" xlink:type="simple"><person-group><name name-style="western"><surname>Liebke</surname><given-names>M</given-names></name></person-group> (<year>1938</year>) <article-title>Denkschrift über die Carabiden-Tribus Colliurini. Festschrift zum 60. Geburtstage von Profesor Dr.</article-title><source>Embrik Strand</source><volume>4</volume>: <fpage>37</fpage>–<lpage>141</lpage>.</mixed-citation></ref><ref id="B1"><mixed-citation xmlns:xlink="http://www.w3.org/1999/xlink" xlink:type="simple"><person-group><name name-style="western"><surname>Adis</surname><given-names>J</given-names></name><name name-style="western"><surname>Amorim</surname><given-names>MA</given-names></name><name name-style="western"><surname>Erwin</surname><given-names>TL</given-names></name><name name-style="western"><surname>Bauer</surname><given-names>T (1997</given-names></name></person-group> (<year>1998</year>) <article-title>) On ecology, life history and survival strategies of a wing-dimorphic ground beetle (Col. Carabidae: Odacanthini: <italic>Colliuris</italic>) inhabiting central Amazonian inundation forests.</article-title><source>Studies on Neotropical Fauna and Environment</source><volume>32</volume>: <fpage>174</fpage>–<lpage>192</lpage>.</mixed-citation></ref><ref id="B17"><mixed-citation xmlns:xlink="http://www.w3.org/1999/xlink" xlink:type="simple"><person-group><name name-style="western"><surname>Erwin</surname><given-names>TL</given-names></name></person-group> (<year>1967</year>) <article-title>Bombardier beetles (Coleoptera: Carabidae) of North America: Part II. Biology and behavior of <italic>Brachinus pallidus</italic> Erwin in California.</article-title><source>The Coleopterists Bulletin</source><volume>21</volume>(<issue>2</issue>): <fpage>41</fpage>–<lpage>55</lpage>.</mixed-citation></ref><ref id="B20"><mixed-citation xmlns:xlink="http://www.w3.org/1999/xlink" xlink:type="simple"><person-group><name name-style="western"><surname>Erwin</surname><given-names>TL</given-names></name></person-group> (<year>1979</year>) <article-title>A review of the natural history and evolution of ectoparasitoid relationships in carabid beetles.</article-title> In: <person-group><name name-style="western"><surname>Erwin</surname><given-names>TL</given-names></name><name name-style="western"><surname>Ball</surname><given-names>GE</given-names></name><name name-style="western"><surname>Whitehead</surname><given-names>DR</given-names></name><name name-style="western"><surname>Halpern</surname><given-names>AL</given-names></name></person-group> (<role>Eds</role>) <issue-title>Carabid Beetles: Their evolution, natural history, and classification.</issue-title><source>Proceedings of the First International Symposium of Carabidology. Dr. W. Junk b.v., Publishers, The Hague</source>,  <fpage>479</fpage>–<lpage>484</lpage>.</mixed-citation></ref><ref id="B35"><mixed-citation xmlns:xlink="http://www.w3.org/1999/xlink" xlink:type="simple"><person-group><name name-style="western"><surname>Frank</surname><given-names>JH</given-names></name><name name-style="western"><surname>Erwin</surname><given-names>TL</given-names></name><name name-style="western"><surname>Hemenway</surname><given-names>RC</given-names></name></person-group> (<year>2009</year>) <article-title>Economically Beneficial Ground Beetles. The specialized predators <italic>Pheropsophus aequinoctialis</italic> (L.) and <italic>Stenaptinus jessoensis</italic> (Morawitz): Their laboratory behavior and descriptions of immature stages (Coleoptera, Carabidae, Brachininae).</article-title><source>ZooKeys</source><volume>14</volume>: <fpage>1</fpage>–<lpage>36</lpage>. doi: <ext-link ext-link-type="doi" xlink:href="10.3897/zookeys.14.188" xlink:type="simple">10.3897/zookeys.14.188</ext-link></mixed-citation></ref><ref id="B69"><mixed-citation xmlns:xlink="http://www.w3.org/1999/xlink" xlink:type="simple"><person-group><name name-style="western"><surname>Reichardt</surname><given-names>H</given-names></name></person-group> (<year>1974</year>) <article-title>The systematic position of <italic>Asklepia</italic> Liebke, 1938, with a description of a new species (Coleoptera, Carabidae).</article-title><source>The Coleopterists Bulletin</source><volume>28</volume>(<issue>4</issue>): <fpage>177</fpage>–<lpage>179</lpage>.</mixed-citation></ref><ref id="B8"><mixed-citation xmlns:xlink="http://www.w3.org/1999/xlink" xlink:type="simple"><person-group><name name-style="western"><surname>Bates</surname><given-names>HW</given-names></name></person-group> (<year>1871</year>) <article-title>Notes on Carabidae, and descriptions of new species (No. 7).</article-title><source>Entomologist’s Monthly Magazine</source><volume>8</volume>: <fpage>77</fpage>–<lpage>81</lpage>.</mixed-citation></ref><ref id="B32"><mixed-citation xmlns:xlink="http://www.w3.org/1999/xlink" xlink:type="simple"><person-group><name name-style="western"><surname>Erwin,</surname><given-names>TL</given-names></name><name name-style="western"><surname>Toledano,</surname><given-names>L</given-names></name><name name-style="western"><surname>Maddison</surname><given-names>DR</given-names></name></person-group> (<year>2010</year>) <article-title>New enigmatic species of ground beetles from stream margins and scree in the Andes of South America (Carabidae: Trechitae: <italic>Andinodontis</italic> gen. n.).</article-title> In: <person-group><name name-style="western"><surname>Klaudnitzer</surname><given-names>B</given-names></name><name name-style="western"><surname>Schmidt</surname><given-names>J</given-names></name><name name-style="western"><surname>Erwin</surname><given-names>TL</given-names></name></person-group> (<role>Eds</role>) <issue-title>Contributions to Biology and Systematics of Beetles.</issue-title><source>Entomologische Blätter für Biologie und Systematik der Käfer (2010) 106</source>,  <fpage>73</fpage>–<lpage>88</lpage>.</mixed-citation></ref></ref-list></tp:taxon-treatment>
