# Supplementary material for: A synopsis of the tribe Lachnophorini, with a new genus of Neotropical distribution and a revision of the Neotropical genus Asklepia Liebke, 1938 (Insecta, Coleoptera, Carabidae)
Source: Zookeys. 2014 Aug 1;(430):1–108. doi: 10.3897/zookeys.430.8094 (PMC4141162; doi:10.3897/zookeys.430.8094)
Supplement: XML Treatment for Asklepia duofos [file zookeys.430.8094-treatment25.xml]

<!DOCTYPE tp:taxon-treatment
  PUBLIC "-//TaxonX//DTD Taxonomic Treatment Publishing DTD v0 20100105//EN" "tax-treatment-NSO.dtd">
<tp:taxon-treatment xmlns:tp="http://www.plazi.org/taxpub"><tp:treatment-meta><kwd-group><label>Taxon classification</label><kwd><named-content content-type="kingdom">Animalia</named-content></kwd><kwd><named-content content-type="order">Coleoptera</named-content></kwd><kwd><named-content content-type="family">Carabidae</named-content></kwd></kwd-group><mixed-citation publication-type="journal"><person-group><name><surname>Erwin</surname><given-names>Terry L.</given-names></name><name><surname>Zamorano</surname><given-names>Laura S.</given-names></name></person-group><article-title>A synopsis of the tribe Lachnophorini, with a new genus of Neotropical distribution and a revision of the Neotropical genus <italic>Asklepia</italic> Liebke, 1938 (Insecta, Coleoptera, Carabidae)</article-title><source>Zookeys</source><day>1</day><month>8</month><year>2014</year><volume>2014</volume><issue>430</issue><fpage>1</fpage><lpage>108</lpage><pub-id pub-id-type="doi">10.3897/zookeys.430.8094</pub-id></mixed-citation></tp:treatment-meta><tp:nomenclature><tp:taxon-name>
                            <tp:taxon-name-part taxon-name-part-type="genus">Asklepia</tp:taxon-name-part>
                            <tp:taxon-name-part taxon-name-part-type="species">duofos</tp:taxon-name-part>
                            <object-id xmlns:xlink="http://www.w3.org/1999/xlink" content-type="zoobank" xlink:type="simple">http://zoobank.org/45600768-3727-45A2-BDD8-F1C07ACA6CD8</object-id>
                        </tp:taxon-name><tp:taxon-authority>Zamorano &amp; Erwin</tp:taxon-authority><tp:taxon-status xmlns:xlink="http://www.w3.org/1999/xlink" xlink:type="simple">sp. n.</tp:taxon-status><xref>Two-lights pattern-wing beetle </xref><xref ref-type="fig" rid="F9">Figs 32</xref><xref ref-type="fig" rid="F21">, 77</xref></tp:nomenclature><tp:treatment-sec sec-type="Holotype"><title>Holotype.</title><p><bold>Brazil</bold>, Amazonas, 20 km SW Manaus, <named-content xmlns:xlink="http://www.w3.org/1999/xlink" content-type="dwc:verbatimCoordinates" xlink:type="simple">3.166°S, 60.234°W</named-content>, 47m, 6 November 1969 (J.M. Campbell, B.A. Campbell)(NMNH: ADP132555, male).</p></tp:treatment-sec><tp:treatment-sec sec-type="Derivation of specific epithet"><title>Derivation of specific epithet.</title><p>The specific epithet, derived from the Greek <italic>duofos</italic>, δυο (duo) = two, fɸσ (fos) = lights) is a noun used in apposition referring to the two bright spots on the elytra.</p></tp:treatment-sec><tp:treatment-sec sec-type="Proposed english vernacular name"><title>Proposed english vernacular name.</title><p>Two-lights pattern-wing beetle.</p></tp:treatment-sec><tp:treatment-sec sec-type="Diagnosis"><title>Diagnosis.</title><p>With the attributes of the genus <italic><tp:taxon-name>Asklepia</tp:taxon-name></italic> as described by <xref ref-type="bibr" rid="B54">Liebke (1938)</xref> and as noted above under the generic diagnosis, and small to medium-sized for the genus (SBL = 2.248–2.941 mm). Adults with head and prothorax brunneus, elytral maculae aurantiacus; elytron fuscous with small rounded aurantiacus macula in the lower left corner of proximal basal quadrant, a small rounded aurantiacus macula in the upper left corner of proximal basal quadrant, maculae about the size of ¼ of the quadrant, a semicircular aurantiacus macula in the proximal apical quadrant, macula does not reach the apical margin; proximal quadrants slightly paler compared with lateral quadrants; metasternum, abdominal sterna III-VI, and epipleuron brunneus, abdominal sternum VII paler; legs testaceous; antennal scape and pedicel testaceous, antennomeres 3-6 and basal half of 7 deeply infuscated, apical half of 7, 8-11 white. Dorsal surface devoid of microsculpture, surface luster very shiny. Pronotum cordiform, narrowly explanate, lateral margin beaded; anterior angles feebly produced, hind angle markedly prominent; median line moderately defined. Elytral interneurs evident as short discontinuous rows of widely spaced coarse punctures.</p></tp:treatment-sec><tp:treatment-sec sec-type="Description"><title>Description.</title><p><bold><!--PageBreak--><italic>Habitus</italic></bold> (<xref ref-type="fig" rid="F9">Fig. 32</xref>). <bold><italic>Size</italic>:</bold> [See also <xref ref-type="table" rid="T4">Table 4</xref>] Small-sized for the genus; ABL = 2.433 mm, SBL = 2.248 mm, TW (total width) 1.124 mm, LP = 0.495 mm, WP = 0.666 mm, LE = 1.407 mm. <bold><italic>Color</italic>:</bold> See diagnosis above. <bold><italic>Luster</italic>:</bold> See diagnosis above. <bold><italic>Head</italic></bold> (<xref ref-type="fig" rid="F9">Fig. 32</xref>): as in description for genus above. <bold><italic>Prothorax</italic>.</bold> Pronotum (<xref ref-type="fig" rid="F9">Fig. 32</xref>) moderately broad, as wide as head across eyes (WH/WP: 0.939), longer than head (LP/LH: 1.423), wider than long (PW/PL: 1.397); markedly cordiform and explanate, lateral margin beaded with seta at anterior third; base markedly constricted; anterior angles feebly produced, hind angle markedly prominent, produced and setose; median line markedly defined, apical transverse impressions punctate, punctures infuscated; surface smooth throughout. <bold><italic>Pterothorax</italic>.</bold> Normal for genus, see description for genus above. Elytra slightly convex; at apical third twice as wide as head across eyes (WH/MW: 0.489) and pronotum (WP/MW: 0.521), longer than wide. Elytral interneurs evident as short rows of discontinuous widely spaced coarse punctures. Hind wings fully developed. <bold><italic>Legs</italic>.</bold> Overall, normal for genus, see description for genus above. <bold><italic>Abdominal sterna</italic>.</bold> Overall, normal for genus, see description for genus above. <bold><italic>Male genitalia</italic>.</bold> The male paratype was dissected for illustrating the male aedeagus; however, it was damaged in the process and we were hesitant to dissect the holotype at this time. We do note the presence of multiple spines on the endophallus. <bold><italic>Female genitalia</italic>.</bold> Not investigated, presumably similar to that of <italic><tp:taxon-name>Asklepia demiti</tp:taxon-name></italic> sp. n.</p></tp:treatment-sec><tp:treatment-sec sec-type="Dispersal potential"><title>Dispersal potential.</title><p>These beetles are macropterous and probably capable of flight. They are moderately swift and agile runners.</p></tp:treatment-sec><tp:treatment-sec sec-type="Distribution"><title>Distribution.</title><p>(<xref ref-type="fig" rid="F21">Fig. 77</xref>). This species has been found at only one location on the shore of a small lake near the middle Amazon River drainage system. But that does not at all indicate its real distribution: as has been pointed out above, very small beetles are inadequately sampled, especially in the Neotropics.</p></tp:treatment-sec><tp:treatment-sec sec-type="Way of life"><title>Way of life.</title><p>See <xref ref-type="bibr" rid="B22">Erwin (1991)</xref> for a general description. Adults of this species are active in lowland rainforest during the transition from rainy to dry seasons</p></tp:treatment-sec><tp:treatment-sec sec-type="Other specimens examined"><title>Other specimens examined.</title><p>None.</p></tp:treatment-sec><tp:treatment-sec><!--Section generated to contain objects referenced in tp:taxon-treatment.--><fig id="F9" position="float" orientation="portrait"><label>Figures 29–32.</label><caption><p>Digital Photo-illustrations, habitus, dorsal aspect of holotypes. <bold>29</bold> <italic><tp:taxon-name>Asklepia geminata</tp:taxon-name></italic> (Bates, 1871) ADP132513, Santarém, Río Tapajos, Brazil <bold>30</bold> <italic><tp:taxon-name>Asklepia campbellorum</tp:taxon-name></italic> Zamorano &amp; Erwin, sp. n. ADP133032, 20 km SW Manaus, Brazil <bold>31</bold> <italic><tp:taxon-name>Asklepia demiti</tp:taxon-name></italic> Erwin &amp; Zamorano, sp. n. ADP132539, Río Demiti, Brazil. Note that the holotype has feebly infuscated antennomeres 3-7, others in the series have more normal infuscation, as in other species with this attribute <bold>32</bold> <italic><tp:taxon-name>Asklepia duofos</tp:taxon-name></italic> Zamorano &amp; Erwin, sp. n. ADP133147, 20 km SW Manaus, Brazil. Scale line = 1 mm.</p></caption><graphic xmlns:xlink="http://www.w3.org/1999/xlink" xlink:href="zookeys-430-001-g009.jpg" position="float" orientation="portrait" xlink:type="simple"/></fig><fig id="F21" position="float" orientation="portrait"><label>Figure 76–77.</label><caption><p><bold>76</bold> Distribution map for known localities of <italic><tp:taxon-name>Asklepia geminata</tp:taxon-name></italic> (Bates) <bold>77</bold> Distribution map for known localities of <italic><tp:taxon-name>Asklepia</tp:taxon-name></italic> species of the <italic>hilaris</italic> group.</p></caption><graphic xmlns:xlink="http://www.w3.org/1999/xlink" xlink:href="zookeys-430-001-g021.jpg" position="float" orientation="portrait" xlink:type="simple"/></fig><table-wrap id="T4" position="float" orientation="portrait"><label>Table 4.</label><caption><p> <italic>Asklepia duofos </italic>Zamorano &amp; Erwin, sp. n.</p></caption><table><tbody><tr><td rowspan="1" colspan="1" style="text-align:center">N</td><td rowspan="1" colspan="1" style="text-align:center"><bold>SBL</bold>
                                </td><td rowspan="1" colspan="1" style="text-align:center"><bold>MW</bold>
                                </td><td rowspan="1" colspan="1" style="text-align:center"><bold>LH</bold>
                                </td><td rowspan="1" colspan="1" style="text-align:center"><bold>LP</bold>
                                </td><td rowspan="1" colspan="1" style="text-align:center"><bold>LE</bold>
                                </td><td rowspan="1" colspan="1" style="text-align:center"><bold>WH</bold>
                                </td><td rowspan="1" colspan="1" style="text-align:center"><bold>WP</bold>
                                </td><td rowspan="1" colspan="1" style="text-align:center"><bold>WE</bold>
                                </td></tr><tr><td rowspan="1" colspan="1" style="text-align:center">1</td><td rowspan="1" colspan="1" style="text-align:center">2.941</td><td rowspan="1" colspan="1" style="text-align:center">1.592</td><td rowspan="1" colspan="1" style="text-align:center">0.417</td><td rowspan="1" colspan="1" style="text-align:center">0.593</td><td rowspan="1" colspan="1" style="text-align:center">1.931</td><td rowspan="1" colspan="1" style="text-align:center">0.779</td><td rowspan="1" colspan="1" style="text-align:center">0.829</td><td rowspan="1" colspan="1" style="text-align:center">0.796</td></tr><tr><td rowspan="1" colspan="1" style="text-align:center"/><td rowspan="1" colspan="1" style="text-align:center"><bold>WH/TW</bold>
                                </td><td rowspan="1" colspan="1" style="text-align:center"><bold>PW/PL</bold>
                                </td><td rowspan="1" colspan="1" style="text-align:center"><bold>LP/LH</bold>
                                </td><td rowspan="1" colspan="1" style="text-align:center"><bold>WP/TW</bold>
                                </td><td rowspan="1" colspan="1" style="text-align:center"><bold>WH/WP</bold>
                                </td><td rowspan="1" colspan="1" style="text-align:center"/><td rowspan="1" colspan="1" style="text-align:center"/><td rowspan="1" colspan="1" style="text-align:center"/></tr><tr><td rowspan="1" colspan="1" style="text-align:center"/><td rowspan="1" colspan="1" style="text-align:center">0.489</td><td rowspan="1" colspan="1" style="text-align:center">1.397</td><td rowspan="1" colspan="1" style="text-align:center">1.423</td><td rowspan="1" colspan="1" style="text-align:center">0.521</td><td rowspan="1" colspan="1" style="text-align:center">0.939</td><td rowspan="1" colspan="1" style="text-align:center"/><td rowspan="1" colspan="1" style="text-align:center"/><td rowspan="1" colspan="1" style="text-align:center"/></tr></tbody></table></table-wrap></tp:treatment-sec><ref-list><ref id="B54"><mixed-citation xmlns:xlink="http://www.w3.org/1999/xlink" xlink:type="simple"><person-group><name name-style="western"><surname>Liebke</surname><given-names>M</given-names></name></person-group> (<year>1938</year>) <article-title>Denkschrift über die Carabiden-Tribus Colliurini. Festschrift zum 60. Geburtstage von Profesor Dr.</article-title><source>Embrik Strand</source><volume>4</volume>: <fpage>37</fpage>–<lpage>141</lpage>.</mixed-citation></ref><ref id="B22"><mixed-citation xmlns:xlink="http://www.w3.org/1999/xlink" xlink:type="simple"><person-group><name name-style="western"><surname>Erwin</surname><given-names>TL</given-names></name></person-group> (<year>1991</year>) <article-title>Natural history of the carabid beetles at the BIOLAT Rio Manu Biological Station, Pakitza, Perú.</article-title><source>Revista Peruana de Entomología</source><volume>33</volume>: <fpage>1</fpage>–<lpage>85</lpage>.</mixed-citation></ref></ref-list></tp:taxon-treatment>
