# Supplementary material for: A synopsis of the tribe Lachnophorini, with a new genus of Neotropical distribution and a revision of the Neotropical genus Asklepia Liebke, 1938 (Insecta, Coleoptera, Carabidae)
Source: Zookeys. 2014 Aug 1;(430):1–108. doi: 10.3897/zookeys.430.8094 (PMC4141162; doi:10.3897/zookeys.430.8094)
Supplement: XML Treatment for Asklepia grammechrysea [file zookeys.430.8094-treatment26.xml]

<!DOCTYPE tp:taxon-treatment
  PUBLIC "-//TaxonX//DTD Taxonomic Treatment Publishing DTD v0 20100105//EN" "tax-treatment-NSO.dtd">
<tp:taxon-treatment xmlns:tp="http://www.plazi.org/taxpub"><tp:treatment-meta><kwd-group><label>Taxon classification</label><kwd><named-content content-type="kingdom">Animalia</named-content></kwd><kwd><named-content content-type="order">Coleoptera</named-content></kwd><kwd><named-content content-type="family">Carabidae</named-content></kwd></kwd-group><mixed-citation publication-type="journal"><person-group><name><surname>Erwin</surname><given-names>Terry L.</given-names></name><name><surname>Zamorano</surname><given-names>Laura S.</given-names></name></person-group><article-title>A synopsis of the tribe Lachnophorini, with a new genus of Neotropical distribution and a revision of the Neotropical genus <italic>Asklepia</italic> Liebke, 1938 (Insecta, Coleoptera, Carabidae)</article-title><source>Zookeys</source><day>1</day><month>8</month><year>2014</year><volume>2014</volume><issue>430</issue><fpage>1</fpage><lpage>108</lpage><pub-id pub-id-type="doi">10.3897/zookeys.430.8094</pub-id></mixed-citation></tp:treatment-meta><tp:nomenclature><tp:taxon-name>
                            <tp:taxon-name-part taxon-name-part-type="genus">Asklepia</tp:taxon-name-part>
                            <tp:taxon-name-part taxon-name-part-type="species">grammechrysea</tp:taxon-name-part>
                            <object-id xmlns:xlink="http://www.w3.org/1999/xlink" content-type="zoobank" xlink:type="simple">http://zoobank.org/26ADBF2A-0A81-4009-A1F2-54FB25AC978F</object-id>
                        </tp:taxon-name><tp:taxon-authority>Zamorano &amp; Erwin</tp:taxon-authority><tp:taxon-status xmlns:xlink="http://www.w3.org/1999/xlink" xlink:type="simple">sp. n.</tp:taxon-status><xref>Golden-line pattern-wing beetle </xref><xref ref-type="fig" rid="F10">Figs 33</xref><xref ref-type="fig" rid="F17">, 60</xref><xref ref-type="fig" rid="F21">, 77</xref></tp:nomenclature><tp:treatment-sec sec-type="Holotype"><title>Holotype.</title><p><bold>Perú</bold>, LORETO, circa Pithecia, Cocha Shinguito, <named-content xmlns:xlink="http://www.w3.org/1999/xlink" content-type="dwc:verbatimCoordinates" xlink:type="simple">5.1757°S, 74.655°W</named-content>, 111m, 16 August 1989 (T.L. Erwin, G.P. Servat)(MUSM: ADP133151).</p></tp:treatment-sec><tp:treatment-sec sec-type="Derivation of specific epithet"><title>Derivation of specific epithet.</title><p>The specific epithet, <italic>grammechrysea</italic> derived from the Greek γραμμή (grammae) = line, κριχισηα (chrysea) = golden), is a noun in apposition referring to the yellow (flavous) line on the pronotum.</p></tp:treatment-sec><tp:treatment-sec sec-type="Proposed english vernacular name"><title>Proposed english vernacular name.</title><p>Golden-line pattern-wing beetle.</p></tp:treatment-sec><tp:treatment-sec sec-type="Diagnosis"><title>Diagnosis.</title><p>With the attributes of the genus <!--PageBreak--><italic><tp:taxon-name>Asklepia</tp:taxon-name></italic> as described by <xref ref-type="bibr" rid="B54">Liebke (1938)</xref> and as noted above under the generic diagnosis. Individuals of this species present a wide range of sizes from small to large for the genus (SBL = 2.265–3.736 mm). Adults with head fuscous, pronotum bicolored, its lateral areas fuscous, medial area aurantiacus; elytral maculae aurantiacus, elytron fuscous with an elongated horizontally oriented flavous macula crossing basal lateral and proximal quadrant, sutural area fuscous, and with a semicircular flavous macula in the apical proximal quadrant, sutural area fulvous, lateral margin of medial and apical quadrants fulvous; metasternum, abdominal sterna III-VI, basal half of sternum VII and epipleuron brunneus, apical half of abdominal sternum VII paler; legs fulvous; antennal scape and pedicel testaceous, antennomeres 3-7 deeply infuscated, 8-11 white. Dorsal surface devoid of microsculpture, surface luster very shiny. Pronotum cordiform, narrowly explanate, with medial lobe at base, apical margin slightly concave lateral margin beaded; hind angle markedly prominent; median line markedly defined. Elytral interneurs evident as continuous rows of fine closely spaced punctures; punctures fuscous; basal and apical punctures each with infuscated halo.</p></tp:treatment-sec><tp:treatment-sec sec-type="Description"><title>Description.</title><p>(<xref ref-type="fig" rid="F10">Figs 33</xref>, <xref ref-type="fig" rid="F17">60</xref>). <bold><!--PageBreak--><italic>Habitus</italic>:</bold> (<xref ref-type="fig" rid="F10">Fig. 33</xref>). <bold><italic>Size</italic>:</bold> [See also <xref ref-type="table" rid="T5">Table 5</xref>] Small to large-sized for the genus; ABL = 2.336–3.78 mm, SBL = 2.265–3.736 mm, TW (total width) 1.382–2.216 mm, LP = 0.481–1.016 mm, WP = 0.659–1.065 mm, LE = 1.440–2.381 mm. <bold><italic>Color</italic>:</bold> See diagnosis above. <bold><italic>Luster</italic>:</bold> See diagnosis above. <bold><italic>Head</italic></bold> (<xref ref-type="fig" rid="F10">Fig. 33</xref>): as in description for genus above. <bold><italic>Prothorax</italic>.</bold> Pronotum (<xref ref-type="fig" rid="F10">Fig. 33</xref>) moderately broad, as wide as head across eyes (WH/WP, mean both sexes: 1.002), larger than head (LP/LH, mean both sexes: 1.512), about as wider than long (WP/LP, mean both sexes: 1.381); markedly cordiform and explanate, lateral margin beaded and fuscous with seta at anterior third; base markedly constricted and lobed medially; anterior angles moderately produced, hind angle markedly produced and setose; median line markedly defined, basal and apical transverse impressions punctate, punctures fuscous; surface smooth throughout.</p><p><bold><italic>Pterothorax</italic>.</bold> Normal for genus, see description for genus above. Elytra slightly convex; at apical third twice as width as head across eyes (WH/TW, mean both sexes: 0.481) and pronotum (WP/TW, mean both sexes: 0.493), longer than wide. Elytral interneurs evident as continuous rows of fine closely spaced punctures; punctures each with a fuscous halo in the basal and apical proximal quadrant of elytron. Hind wings fully developed. <bold><italic>Legs</italic>.</bold> Overall, normal for genus, see description for genus above. <bold><italic>Abdominal sterna</italic>.</bold> Overall, normal for genus, see description for genus above. <bold><italic>Male genitalia</italic></bold> (<xref ref-type="fig" rid="F17">Fig. 60</xref>, see <xref ref-type="fig" rid="F17">Fig. 61</xref> for attribute labels). Median lobe with phallobase short about a fourth the length of shaft, basal opening small, oriented parallel to shaft. Shaft broad, slightly curved ventrally, dorsally sclerotized except for short ostium; in ventral aspect tapered toward rather narrowly rounded apex, in lateral aspect, a rounded apex. Parameres: left very large and broad, right small and triangular; apex of left paramere lobate much longer than right paramere about half the length of shaft (measured in left lateral aspect). Endophallus with 7 preapical spines. <bold><italic>Female genitalia</italic>.</bold> Not investigated, presumably similar to that of <italic><tp:taxon-name>Asklepia demiti</tp:taxon-name></italic> sp. n.</p></tp:treatment-sec><tp:treatment-sec sec-type="Dispersal potential"><title>Dispersal potential.</title><p>These beetles are macropterous and probably capable of flight. They are moderately swift and agile runners.</p></tp:treatment-sec><tp:treatment-sec sec-type="Distribution"><title>Distribution.</title><p>(<xref ref-type="fig" rid="F21">Fig. 77</xref>). This species has been found at locations on black-water systems across the northern and western areas of the Amazon River drainage system. But that does not at all indicate its real distribution: as has been pointed out above, very small beetles are inadequately sampled, especially in the Neotropics.</p></tp:treatment-sec><tp:treatment-sec sec-type="Way of life"><title>Way of life.</title><p>See <xref ref-type="bibr" rid="B22">Erwin (1991)</xref> for a general</p></tp:treatment-sec><tp:treatment-sec sec-type="Description"><title>Description.</title><p>Adults of this species are active in lowland Igapó rainforest during the rainy season. They have been found in wet leaf litter at the edge of small streams and lake shores as well as in old levee forests of <italic><tp:taxon-name>Attalea</tp:taxon-name></italic> palms near a black water river; they also occur on mud with grasses and among crumbly clods of yellowish clay at salt licks, as well as near rotting tree trunks at the water’s edge in low lying inundation forest at the edge of a black water lake and on sandy shorelines with matted rhizomes and dry leaf litter.</p></tp:treatment-sec><tp:treatment-sec sec-type="Other specimens examined"><title>Other specimens examined.</title><p><bold>Perú</bold>, Loreto, circa Pithecia, Cocha Shinguito, <named-content xmlns:xlink="http://www.w3.org/1999/xlink" content-type="dwc:verbatimCoordinates" xlink:type="simple">5.1757°S, 74.655°W</named-content>, 111m, 16 August 1989 (T.L. Erwin, G.P. Servat)(NMNH: ADP132980, ADP132709, ADP132741, ADP133197, ADP132717, ADP133161, ADP133163, ADP- 132739, ADP133187, ADP133053, ADP133185, ADP132697, ADP133123, ADP133101, ADP133099, ADP133111, ADP132978, ADP133143, ADP133153, ADP132465, ADP132537, ADP132591, ADP132471, ADP132533, ADP132579, ADP<!--PageBreak-->132517, ADP132522, ADP132559, ADP132497, ADP132526, ADP132511, ADP132573, ADP132459, female paratypes, ADP013271, ADP132753, ADP133183, ADP- 133173, ADP132721, ADP133107, ADP133095, ADP133060, ADP132703, ADP109204, ADP133129, ADP132715, ADP133139, ADP133117, ADP133175, ADP133179, ADP132683, ADP132725, ADP133079, ADP132735, ADP133072, ADP132747, ADP133105, ADP132730, ADP133125, ADP132488, ADP132462, ADP132479, ADP132516, ADP132461, ADP132498, ADP132504, ADP132514, ADP132486, ADP132502, ADP132577, ADP132472, ADP132473, ADP132567, ADP132599, male paratypes; Cocha Shinguito, south side, <named-content xmlns:xlink="http://www.w3.org/1999/xlink" content-type="dwc:verbatimCoordinates" xlink:type="simple">5.19543°S, 74.640°W</named-content>, 121m, 17 May 1990 (T.L. Erwin)(NMNH: ADP093477, ADP094131, ADP071242, ADP066673, ADP093475, ADP093474, ADP093453 ADP093457, ADP093431, ADP071517, female paratypes, ADP071518, ADP071516, ADP094133, ADP093458, ADP093430, ADP093456, ADP093436, male paratypes); 25 August 1991 (T.L. Erwin, M.G. Pogue)(NMNH: ADP071240, ADP071201, female paratypes, ADP071249, ADP071247, ADP- 071239, ADP071240, ADP071241, ADP071225, ADP071226, ADP071243, ADP071244, ADP071217, ADP071224, ADP071198, ADP071218, ADP071202, ADP071588, male paratypes); Cocha Shinguito, <named-content xmlns:xlink="http://www.w3.org/1999/xlink" content-type="dwc:verbatimCoordinates" xlink:type="simple">5.1757°S, 74.655°W</named-content>, 111m, 14 June 1990 (T.L. Erwin)(NMNH: ADP094139, female paratypes, ADP094109, ADP094109, ADP094117, ADP094111, ADP094135, ADP094136, ADP094140, male paratypes); 25 August 1991 (G.E. Ball, D. Shpeley)(NMNH: ADP132551, female paratype, ADP132593, ADP132563, male paratypes); Cocha Shinguito, <named-content xmlns:xlink="http://www.w3.org/1999/xlink" content-type="dwc:verbatimCoordinates" xlink:type="simple">5.1746°S, 74.6581°W</named-content>, 119m, 26 August 1991 (T.L. Erwin, M.G. Pogue)(NMNH: ADP071520, ADP071521, female paratypes, ADP071519, male paratype); Cocha Shinguito, margin of Río Samiria, <named-content xmlns:xlink="http://www.w3.org/1999/xlink" content-type="dwc:verbatimCoordinates" xlink:type="simple">5.1867°S, 74.6187°W</named-content>, 124m, 17 May 1990 (T.L. Erwin)(NMNH: ADP066600, ADP066669, female paratypes, ADP066581, ADP066597, ADP066625, ADP066647, male paratypes); Río Samiria, Camp Terry, <named-content xmlns:xlink="http://www.w3.org/1999/xlink" content-type="dwc:verbatimCoordinates" xlink:type="simple">5.4883°S, 75.1927°W</named-content>, 132m, 14 May 1990 (T.L. Erwin)(NMNH: ADP094434, ADP094362, ADP094318, ADP094374, ADP094323, ADP094322, ADP132528, ADP132464, ADP094321, female paratypes ADP094348, ADP094342, ADP094345, ADP094349, ADP094344, ADP094324, ADP132510, ADP094341, ADP094346, ADP132541, ADP132549, ADP094365, ADP132523, male paratypes); Hamburgo, Boca Caño Inglés Camp, <named-content xmlns:xlink="http://www.w3.org/1999/xlink" content-type="dwc:verbatimCoordinates" xlink:type="simple">5.1317°S, 75.0617°W</named-content>, 117m, 20 August 1991 (T.L. Erwin)(NMNH: ADP071046, female paratypes, ADP071633, male paratype); Explornapo Camp, Río Napo, Río Sucusari, <named-content xmlns:xlink="http://www.w3.org/1999/xlink" content-type="dwc:verbatimCoordinates" xlink:type="simple">3.2494°S, 72.9205°W</named-content>, 101m, 4 June 1992 (T.L. Erwin, E. Pfuno S., F. Pfuno S.)(NMNH: ADP023587, ADP023593, female paratypes, ADP023587, ADP091311, male paratypes); 14 June 1992 (T.L. Erwin)(NMNH: ADP052649, ADP052564, ADP052650, female paratypes, ADP052548, ADP052548, male paratypes); 19 June 1992 (T.L. Erwin)(NMNH: ADP009175, ADP009123, ADP052565, female paratypes, ADP009173, ADP052563, ADP009176, ADP009174, male paratypes); circa Explornapo Camp, Río Napo, Cocha Shimagai, <named-content xmlns:xlink="http://www.w3.org/1999/xlink" content-type="dwc:verbatimCoordinates" xlink:type="simple">3.3563°S, 73.0467°W</named-content>, 88m, 13 June 1992 (T.L. Erwin, E. Pfuno S., F. Pfuno S.)(NMNH: ADP008129, ADP008114, ADP008128, ADP094109, female paratypes, ADP008122, ADP008124, ADP008127, ADP008118, ADP008115, ADP008116, ADP008119, male paratypes).</p><fig id="F10" position="float" orientation="portrait"><label>Figure 33–36.</label><caption><p>Digital Photo-illustrations, habitus, dorsal aspect of holotypes. <bold>33</bold> <italic><tp:taxon-name>Asklepia grammechrysea</tp:taxon-name></italic> Zamorano &amp; Erwin, sp. n. ADP133151, Pithecia, Perú <bold>34</bold> <italic><tp:taxon-name>Asklepia hilaris</tp:taxon-name></italic> (Bates, 1871), comb. n., Brazil ADP132543, São Paulo de Olivença, Brazil <bold>35</bold> <italic><tp:taxon-name>Asklepia laetitia</tp:taxon-name></italic> Zamorano &amp; Erwin, sp. n. ADP109190, Leticia, Colombia <bold>36</bold> <italic><tp:taxon-name>Asklepia lebioides</tp:taxon-name></italic> (Bates, 1871), comb. n., ADP109194, Santarém, Río Tapajos, Brazil. Scale line = 1 mm.</p></caption><graphic xmlns:xlink="http://www.w3.org/1999/xlink" xlink:href="zookeys-430-001-g010.jpg" position="float" orientation="portrait" xlink:type="simple"/></fig><!--PageBreak--></tp:treatment-sec><tp:treatment-sec><!--Section generated to contain objects referenced in tp:taxon-treatment.--><fig id="F17" position="float" orientation="portrait"><label>Figure 57–62.</label><caption><p>Illustrations, male aedeagus, dorsal, ventral, left lateral aspects. <bold>57</bold> <italic><tp:taxon-name>Asklepia geminata</tp:taxon-name></italic> (Bates, 1871) ADP109186, Río Samiria, Boca Caño Inglés Camp, Perú <bold>58</bold> <italic><tp:taxon-name>Asklepia campbellorum</tp:taxon-name></italic> Zamorano &amp; Erwin, sp. n. ADP109196, 20 km SW Manaus, Brazil <bold>59</bold> <italic><tp:taxon-name>Asklepia demiti</tp:taxon-name></italic> Erwin &amp; Zamorano, sp. n. ADP132585, Rio Demiti, Brazil <bold>60</bold> <italic><tp:taxon-name>Asklepia grammechrysea</tp:taxon-name></italic> Zamorano &amp; Erwin, sp. n. ADP052565, Río Sucusari, Perú <bold>61</bold> <italic><tp:taxon-name>Asklepia laetitia</tp:taxon-name></italic> Zamorano &amp; Erwin, sp. n. ADP109190, Leticia, Colombia. Legend: <bold>a</bold> apical area; <bold>bl</bold> basal lobe; <bold>bo</bold> basal orifice; <bold>lp</bold> left paramere; <bold>ml</bold> median lobe; <bold>om</bold> ostial membrane; <bold>oo</bold> ostial opening; <bold>rp</bold> right paramere; <bold>sh</bold> shaft; <bold>pb</bold> phallobase; <bold>ps</bold> phallobase shaft; <bold>ms</bold> medial spine; <bold>ds</bold> distal spine <bold>62</bold> <italic><tp:taxon-name>Asklepia lebioides</tp:taxon-name></italic> (Bates, 1871), comb. n., ADP109208, Rio Demiti, Brazil. Scale line = 0.25 mm.</p></caption><graphic xmlns:xlink="http://www.w3.org/1999/xlink" xlink:href="zookeys-430-001-g017.jpg" position="float" orientation="portrait" xlink:type="simple"/></fig><fig id="F21" position="float" orientation="portrait"><label>Figure 76–77.</label><caption><p><bold>76</bold> Distribution map for known localities of <italic><tp:taxon-name>Asklepia geminata</tp:taxon-name></italic> (Bates) <bold>77</bold> Distribution map for known localities of <italic><tp:taxon-name>Asklepia</tp:taxon-name></italic> species of the <italic>hilaris</italic> group.</p></caption><graphic xmlns:xlink="http://www.w3.org/1999/xlink" xlink:href="zookeys-430-001-g021.jpg" position="float" orientation="portrait" xlink:type="simple"/></fig><table-wrap id="T5" position="float" orientation="portrait"><label>Table 5.</label><caption><p><italic><tp:taxon-name><tp:taxon-name-part taxon-name-part-type="genus">Asklepia</tp:taxon-name-part> <tp:taxon-name-part taxon-name-part-type="species">grammechrysea</tp:taxon-name-part></tp:taxon-name></italic> Zamorano &amp; Erwin, sp. n.</p></caption><table rules="all"><tbody><tr><td rowspan="1" colspan="8" style="text-align:center"><bold>Standard deviation</bold>
                                </td></tr><tr><td rowspan="1" colspan="1" style="text-align:center"><bold>SBL</bold>
                                </td><td rowspan="1" colspan="1" style="text-align:center"><bold>MW</bold>
                                </td><td rowspan="1" colspan="1" style="text-align:center"><bold>LP</bold>
                                </td><td rowspan="1" colspan="1" style="text-align:center"><bold>LE</bold>
                                </td><td rowspan="1" colspan="1" style="text-align:center"><bold>LH</bold>
                                </td><td rowspan="1" colspan="1" style="text-align:center"><bold>WP</bold>
                                </td><td rowspan="1" colspan="1" style="text-align:center"><bold>WH</bold>
                                </td><td rowspan="1" colspan="1" style="text-align:center"><bold>WE</bold>
                                </td></tr><tr><td rowspan="1" colspan="1" style="text-align:center">0.128</td><td rowspan="1" colspan="1" style="text-align:center">0.260</td><td rowspan="1" colspan="1" style="text-align:center">0.071</td><td rowspan="1" colspan="1" style="text-align:center">0.103</td><td rowspan="1" colspan="1" style="text-align:center">0.126</td><td rowspan="1" colspan="1" style="text-align:center">0.115</td><td rowspan="1" colspan="1" style="text-align:center">0.012</td><td rowspan="1" colspan="1" style="text-align:center">0.163</td></tr><tr><td rowspan="1" colspan="5" style="text-align:center"><bold>Total length</bold>
                                </td><td rowspan="1" colspan="1" style="text-align:center"/><td rowspan="1" colspan="1" style="text-align:center"/><td rowspan="1" colspan="1" style="text-align:center"/></tr><tr><td rowspan="1" colspan="1" style="text-align:center">Specimens</td><td rowspan="1" colspan="1" style="text-align:center">N</td><td rowspan="1" colspan="2" style="text-align:center">Range</td><td rowspan="1" colspan="1" style="text-align:center">Mean</td><td rowspan="1" colspan="1" style="text-align:center"/><td rowspan="1" colspan="1" style="text-align:center"/><td rowspan="1" colspan="1" style="text-align:center"/></tr><tr><td rowspan="1" colspan="1" style="text-align:center"/><td rowspan="1" colspan="1" style="text-align:center">33</td><td rowspan="1" colspan="2" style="text-align:center">2.265–3.736</td><td rowspan="1" colspan="1" style="text-align:center">3.095</td><td rowspan="1" colspan="1" style="text-align:center"/><td rowspan="1" colspan="1" style="text-align:center"/><td rowspan="1" colspan="1" style="text-align:center"/></tr><tr><td rowspan="1" colspan="5" style="text-align:center"><bold>Total length</bold>
                                </td><td rowspan="1" colspan="1" style="text-align:center"/><td rowspan="1" colspan="1" style="text-align:center"/><td rowspan="1" colspan="1" style="text-align:center"/></tr><tr><td rowspan="1" colspan="1" style="text-align:center">Specimens</td><td rowspan="1" colspan="1" style="text-align:center">N</td><td rowspan="1" colspan="2" style="text-align:center">Range</td><td rowspan="1" colspan="1" style="text-align:center">Mean</td><td rowspan="1" colspan="1" style="text-align:center"/><td rowspan="1" colspan="1" style="text-align:center"/><td rowspan="1" colspan="1" style="text-align:center"/></tr><tr><td rowspan="1" colspan="1" style="text-align:center"/><td rowspan="1" colspan="1" style="text-align:center">33</td><td rowspan="1" colspan="2" style="text-align:center">1.382–2.216</td><td rowspan="1" colspan="1" style="text-align:center">1.811</td><td rowspan="1" colspan="1" style="text-align:center"/><td rowspan="1" colspan="1" style="text-align:center"/><td rowspan="1" colspan="1" style="text-align:center"/></tr><tr><td rowspan="1" colspan="5" style="text-align:center"><bold>Width of head/Total width</bold>
                                </td><td rowspan="1" colspan="1" style="text-align:center"/><td rowspan="1" colspan="1" style="text-align:center"/><td rowspan="1" colspan="1" style="text-align:center"/></tr><tr><td rowspan="1" colspan="1" style="text-align:center">Specimens</td><td rowspan="1" colspan="1" style="text-align:center">N</td><td rowspan="1" colspan="2" style="text-align:center">Range</td><td rowspan="1" colspan="1" style="text-align:center">Mean</td><td rowspan="1" colspan="1" style="text-align:center"/><td rowspan="1" colspan="1" style="text-align:center"/><td rowspan="1" colspan="1" style="text-align:center"/></tr><tr><td rowspan="1" colspan="1" style="text-align:center"/><td rowspan="1" colspan="1" style="text-align:center">33</td><td rowspan="1" colspan="2" style="text-align:center">0.430–0.491</td><td rowspan="1" colspan="1" style="text-align:center">0.481</td><td rowspan="1" colspan="1" style="text-align:center"/><td rowspan="1" colspan="1" style="text-align:center"/><td rowspan="1" colspan="1" style="text-align:center"/></tr><tr><td rowspan="1" colspan="5" style="text-align:center"><bold>Pronotum: Width (at widest part)/Length</bold>
                                </td><td rowspan="1" colspan="1" style="text-align:center"/><td rowspan="1" colspan="1" style="text-align:center"/><td rowspan="1" colspan="1" style="text-align:center"/></tr><tr><td rowspan="1" colspan="1" style="text-align:center">Specimens</td><td rowspan="1" colspan="1" style="text-align:center">N</td><td rowspan="1" colspan="2" style="text-align:center">Range</td><td rowspan="1" colspan="1" style="text-align:center">Mean</td><td rowspan="1" colspan="1" style="text-align:center"/><td rowspan="1" colspan="1" style="text-align:center"/><td rowspan="1" colspan="1" style="text-align:center"/></tr><tr><td rowspan="1" colspan="1" style="text-align:center"/><td rowspan="1" colspan="1" style="text-align:center">33</td><td rowspan="1" colspan="2" style="text-align:center">1.273–2.228</td><td rowspan="1" colspan="1" style="text-align:center">1.381</td><td rowspan="1" colspan="1" style="text-align:center"/><td rowspan="1" colspan="1" style="text-align:center"/><td rowspan="1" colspan="1" style="text-align:center"/></tr><tr><td rowspan="1" colspan="5" style="text-align:center"><bold>Length of pronotum / Length of head</bold>
                                </td><td rowspan="1" colspan="1" style="text-align:center"/><td rowspan="1" colspan="1" style="text-align:center"/><td rowspan="1" colspan="1" style="text-align:center"/></tr><tr><td rowspan="1" colspan="1" style="text-align:center">Specimens</td><td rowspan="1" colspan="1" style="text-align:center">N</td><td rowspan="1" colspan="2" style="text-align:center">Range</td><td rowspan="1" colspan="1" style="text-align:center">Mean</td><td rowspan="1" colspan="1" style="text-align:center"/><td rowspan="1" colspan="1" style="text-align:center"/><td rowspan="1" colspan="1" style="text-align:center"/></tr><tr><td rowspan="1" colspan="1" style="text-align:center"/><td rowspan="1" colspan="1" style="text-align:center">33</td><td rowspan="1" colspan="2" style="text-align:center">1.273–2.228</td><td rowspan="1" colspan="1" style="text-align:center">1.512</td><td rowspan="1" colspan="1" style="text-align:center"/><td rowspan="1" colspan="1" style="text-align:center"/><td rowspan="1" colspan="1" style="text-align:center"/></tr></tbody></table></table-wrap></tp:treatment-sec><ref-list><ref id="B54"><mixed-citation xmlns:xlink="http://www.w3.org/1999/xlink" xlink:type="simple"><person-group><name name-style="western"><surname>Liebke</surname><given-names>M</given-names></name></person-group> (<year>1938</year>) <article-title>Denkschrift über die Carabiden-Tribus Colliurini. Festschrift zum 60. Geburtstage von Profesor Dr.</article-title><source>Embrik Strand</source><volume>4</volume>: <fpage>37</fpage>–<lpage>141</lpage>.</mixed-citation></ref><ref id="B22"><mixed-citation xmlns:xlink="http://www.w3.org/1999/xlink" xlink:type="simple"><person-group><name name-style="western"><surname>Erwin</surname><given-names>TL</given-names></name></person-group> (<year>1991</year>) <article-title>Natural history of the carabid beetles at the BIOLAT Rio Manu Biological Station, Pakitza, Perú.</article-title><source>Revista Peruana de Entomología</source><volume>33</volume>: <fpage>1</fpage>–<lpage>85</lpage>.</mixed-citation></ref></ref-list></tp:taxon-treatment>
