# Supplementary material for: A synopsis of the tribe Lachnophorini, with a new genus of Neotropical distribution and a revision of the Neotropical genus Asklepia Liebke, 1938 (Insecta, Coleoptera, Carabidae)
Source: Zookeys. 2014 Aug 1;(430):1–108. doi: 10.3897/zookeys.430.8094 (PMC4141162; doi:10.3897/zookeys.430.8094)
Supplement: XML Treatment for Asklepia hilaris [file zookeys.430.8094-treatment27.xml]

<!DOCTYPE tp:taxon-treatment
  PUBLIC "-//TaxonX//DTD Taxonomic Treatment Publishing DTD v0 20100105//EN" "tax-treatment-NSO.dtd">
<tp:taxon-treatment xmlns:tp="http://www.plazi.org/taxpub"><tp:treatment-meta><kwd-group><label>Taxon classification</label><kwd><named-content content-type="kingdom">Animalia</named-content></kwd><kwd><named-content content-type="order">Coleoptera</named-content></kwd><kwd><named-content content-type="family">Carabidae</named-content></kwd></kwd-group><mixed-citation publication-type="journal"><person-group><name><surname>Erwin</surname><given-names>Terry L.</given-names></name><name><surname>Zamorano</surname><given-names>Laura S.</given-names></name></person-group><article-title>A synopsis of the tribe Lachnophorini, with a new genus of Neotropical distribution and a revision of the Neotropical genus <italic>Asklepia</italic> Liebke, 1938 (Insecta, Coleoptera, Carabidae)</article-title><source>Zookeys</source><day>1</day><month>8</month><year>2014</year><volume>2014</volume><issue>430</issue><fpage>1</fpage><lpage>108</lpage><pub-id pub-id-type="doi">10.3897/zookeys.430.8094</pub-id></mixed-citation></tp:treatment-meta><tp:nomenclature><tp:taxon-name>
                            <tp:taxon-name-part taxon-name-part-type="genus">Asklepia</tp:taxon-name-part>
                            <tp:taxon-name-part taxon-name-part-type="species">hilaris</tp:taxon-name-part>
                        </tp:taxon-name><tp:taxon-authority>(Bates, 1871)</tp:taxon-authority><tp:taxon-status xmlns:xlink="http://www.w3.org/1999/xlink" xlink:type="simple">comb. n.</tp:taxon-status><xref>Cheerful pattern-wing beetle </xref><xref ref-type="fig" rid="F10">Figs 34</xref><xref ref-type="fig" rid="F21">, 77</xref><tp:nomenclature-citation-list><tp:nomenclature-citation><tp:taxon-name>Eucaerus hilaris</tp:taxon-name><comment> Bates, 1871:79.</comment></tp:nomenclature-citation></tp:nomenclature-citation-list></tp:nomenclature><tp:treatment-sec sec-type="Holotype"><title>Holotype.</title><p><bold>Brazil</bold>, Amazonas, São Paulo de Olivença, <named-content xmlns:xlink="http://www.w3.org/1999/xlink" content-type="dwc:verbatimCoordinates" xlink:type="simple">3.4622°S, 68.9499°W</named-content>, 77m, (H.W. Bates)(BMNH: ADP132543, male). This specimen labeled “Holotype” by George E. Ball in 1972.</p></tp:treatment-sec><tp:treatment-sec sec-type="Derivation of specific epithet"><title>Derivation of specific epithet.</title><p>The specific epithet, <italic>hilaris</italic>, is a Latin adjective that adequately describes this species with gaily colorful elytra.</p></tp:treatment-sec><tp:treatment-sec sec-type="Proposed english vernacular name"><title>Proposed english vernacular name.</title><p>Cheerful pattern-wing beetle.</p></tp:treatment-sec><tp:treatment-sec sec-type="Diagnosis"><title>Diagnosis.</title><p>With the attributes of the genus <italic><tp:taxon-name>Asklepia</tp:taxon-name></italic> as described by <xref ref-type="bibr" rid="B54">Liebke (1938)</xref> and as noted above under the generic diagnosis, and small-sized for the genus (SBL = 2.336 mm). Adults with head and prothorax brunneus, elytral maculae fulvous or aurantiacus in some individuals; elytron brunneus with a rectangular flavous macula crossing basal lateral and proximal quadrants, macula not extended to lateral margin or sutural area, and a rounded flavous macula in the apical proximal quadrant, sutural area fulvous; metasternum, abdominal sterna III-VI, and epipleuron testaceous, abdominal sternum VII paler; legs testaceous; antennal scape and pedicel testaceous, antennomeres 3-6 deeply infuscated, 7-11 white. Dorsal surface devoid of microsculpture, surface luster very shiny. Pronotum cordiform, narrowly explanate; anterior angles feebly produced; lateral margin beaded; hind angle angulate, moderately prominent; median line moderately defined. Elytral interneurs evident as rows of discontinuous, coarse punctures widely spaced.</p></tp:treatment-sec><tp:treatment-sec sec-type="Description"><title>Description.</title><p><bold><italic>Habitus</italic></bold> (<xref ref-type="fig" rid="F10">Fig. 34</xref>). <bold><italic>Size</italic>:</bold> [See also <xref ref-type="table" rid="T6">Table 6</xref>] Small in size for the genus; ABL = 2.464 mm, SBL = 2.336 mm, TW (total width) 1.233 mm, LP = 0.483 mm, WP = 0.617 mm, LE = 1.495 mm. <bold><italic>Color</italic>:</bold> See diagnosis above. <bold><italic>Luster</italic>:</bold> See diagnosis above. <bold><italic>Head</italic></bold> (<xref ref-type="fig" rid="F10">Fig. 34</xref>): as in description for genus above. <bold><italic>Prothorax</italic>.</bold> Pronotum (<xref ref-type="fig" rid="F10">Fig. 34</xref>) moderately broad, as wide as head across eyes (WH/WP: 1.085), longer than head (LP/LH: 1.346), wider than long (W/L: 1.294); markedly cordiform and explanate, lateral margin beaded with seta at anterior third; apical margin straight; base markedly constricted; hind angle moderately produced and setose; median line moderately well defined, apical transverse impression punctate, punctures infuscated; surface smooth throughout. <bold><italic>Pterothorax</italic>.</bold> Normal for genus, see description for genus above. Elytra slightly convex; at apical third about same width as head across eyes (WH/TW: 1.099) and pronotum (WP/TW: 1.013). Elytral interneurs evident as rows of discontinuous, widely spaced, coarse punctures. Hind wings fully developed. <bold><italic>Legs</italic>.</bold> Overall, normal for genus, see description for genus above. <bold><italic>Abdominal sterna</italic>.</bold> Overall, normal for genus, see description for genus above. <bold><italic>Male genitalia</italic>.</bold> Dissected by G.E. Ball in 1972 at the BMNH, but the genitalia are missing from the microvial pinned under the holotype. <bold><italic>Female genitalia</italic>.</bold> Not investigated, presumably similar to that of <italic><tp:taxon-name>Asklepia demiti</tp:taxon-name></italic> sp. n.</p><!--PageBreak--></tp:treatment-sec><tp:treatment-sec sec-type="Dispersal potential"><title>Dispersal potential.</title><p>These beetles are macropterous and probably capable of flight. They are moderately swift and agile runners.</p></tp:treatment-sec><tp:treatment-sec sec-type="Distribution"><title>Distribution.</title><p>(<xref ref-type="fig" rid="F21">Fig. 77</xref>). This species has been found at only one location on the white-water system of the Río Amazonas drainage system. But that does not at all indicate its real distribution: as has been pointed out above, very small beetles are inadequately sampled, especially in the Neotropics.</p></tp:treatment-sec><tp:treatment-sec sec-type="Way of life"><title>Way of life.</title><p>See <xref ref-type="bibr" rid="B22">Erwin (1991)</xref> for a general description of the genus. No way of life information is available for this species other than that they occur in lowland Amazonia along the “Rio Amazon.”</p></tp:treatment-sec><tp:treatment-sec sec-type="Other specimens examined"><title>Other specimens examined.</title><p>None.</p></tp:treatment-sec><tp:treatment-sec sec-type="Note"><title>Note.</title><p>The holotype and only specimen seen by us is glued to a card and is somewhat damaged.</p></tp:treatment-sec><tp:treatment-sec><!--Section generated to contain objects referenced in tp:taxon-treatment.--><fig id="F10" position="float" orientation="portrait"><label>Figure 33–36.</label><caption><p>Digital Photo-illustrations, habitus, dorsal aspect of holotypes. <bold>33</bold> <italic><tp:taxon-name>Asklepia grammechrysea</tp:taxon-name></italic> Zamorano &amp; Erwin, sp. n. ADP133151, Pithecia, Perú <bold>34</bold> <italic><tp:taxon-name>Asklepia hilaris</tp:taxon-name></italic> (Bates, 1871), comb. n., Brazil ADP132543, São Paulo de Olivença, Brazil <bold>35</bold> <italic><tp:taxon-name>Asklepia laetitia</tp:taxon-name></italic> Zamorano &amp; Erwin, sp. n. ADP109190, Leticia, Colombia <bold>36</bold> <italic><tp:taxon-name>Asklepia lebioides</tp:taxon-name></italic> (Bates, 1871), comb. n., ADP109194, Santarém, Río Tapajos, Brazil. Scale line = 1 mm.</p></caption><graphic xmlns:xlink="http://www.w3.org/1999/xlink" xlink:href="zookeys-430-001-g010.jpg" position="float" orientation="portrait" xlink:type="simple"/></fig><fig id="F21" position="float" orientation="portrait"><label>Figure 76–77.</label><caption><p><bold>76</bold> Distribution map for known localities of <italic><tp:taxon-name>Asklepia geminata</tp:taxon-name></italic> (Bates) <bold>77</bold> Distribution map for known localities of <italic><tp:taxon-name>Asklepia</tp:taxon-name></italic> species of the <italic>hilaris</italic> group.</p></caption><graphic xmlns:xlink="http://www.w3.org/1999/xlink" xlink:href="zookeys-430-001-g021.jpg" position="float" orientation="portrait" xlink:type="simple"/></fig><table-wrap id="T6" position="float" orientation="portrait"><label>Table 6.</label><caption><p><italic><tp:taxon-name><tp:taxon-name-part taxon-name-part-type="genus">Asklepia</tp:taxon-name-part> <tp:taxon-name-part taxon-name-part-type="species">hilaris</tp:taxon-name-part></tp:taxon-name></italic> (Bates, 1871), comb. n.</p></caption><table rules="all"><tbody><tr><td rowspan="1" colspan="1" style="text-align:center">N</td><td rowspan="1" colspan="1" style="text-align:center"><bold>SBL</bold>
                                </td><td rowspan="1" colspan="1" style="text-align:center"><bold>MW</bold>
                                </td><td rowspan="1" colspan="1" style="text-align:center"><bold>LH</bold>
                                </td><td rowspan="1" colspan="1" style="text-align:center"><bold>LP</bold>
                                </td><td rowspan="1" colspan="1" style="text-align:center"><bold>LE</bold>
                                </td><td rowspan="1" colspan="1" style="text-align:center"><bold>WH</bold>
                                </td><td rowspan="1" colspan="1" style="text-align:center"><bold>WP</bold>
                                </td><td rowspan="1" colspan="1" style="text-align:center"><bold>WE</bold>
                                </td></tr><tr><td rowspan="1" colspan="1" style="text-align:center">1</td><td rowspan="1" colspan="1" style="text-align:center">2.336</td><td rowspan="1" colspan="1" style="text-align:center">1.233</td><td rowspan="1" colspan="1" style="text-align:center">0.359</td><td rowspan="1" colspan="1" style="text-align:center">0.483</td><td rowspan="1" colspan="1" style="text-align:center">1.495</td><td rowspan="1" colspan="1" style="text-align:center">0.678</td><td rowspan="1" colspan="1" style="text-align:center">0.625</td><td rowspan="1" colspan="1" style="text-align:center">0.617</td></tr><tr><td rowspan="1" colspan="1" style="text-align:center"/><td rowspan="1" colspan="1" style="text-align:center"><bold>WH/TW</bold>
                                </td><td rowspan="1" colspan="1" style="text-align:center"><bold>PW/PL</bold>
                                </td><td rowspan="1" colspan="1" style="text-align:center"><bold>LP/LH</bold>
                                </td><td rowspan="1" colspan="1" style="text-align:center"><bold>WP/TW</bold>
                                </td><td rowspan="1" colspan="1" style="text-align:center"><bold>WH/WP</bold>
                                </td><td rowspan="1" colspan="1" style="text-align:center"/><td rowspan="1" colspan="1" style="text-align:center"/><td rowspan="1" colspan="1" style="text-align:center"/></tr><tr><td rowspan="1" colspan="1" style="text-align:center"/><td rowspan="1" colspan="1" style="text-align:center">1.099</td><td rowspan="1" colspan="1" style="text-align:center">1.294</td><td rowspan="1" colspan="1" style="text-align:center">1.346</td><td rowspan="1" colspan="1" style="text-align:center">1.013</td><td rowspan="1" colspan="1" style="text-align:center">1.085</td><td rowspan="1" colspan="1" style="text-align:center"/><td rowspan="1" colspan="1" style="text-align:center"/><td rowspan="1" colspan="1" style="text-align:center"/></tr></tbody></table></table-wrap></tp:treatment-sec><ref-list><ref id="B54"><mixed-citation xmlns:xlink="http://www.w3.org/1999/xlink" xlink:type="simple"><person-group><name name-style="western"><surname>Liebke</surname><given-names>M</given-names></name></person-group> (<year>1938</year>) <article-title>Denkschrift über die Carabiden-Tribus Colliurini. Festschrift zum 60. Geburtstage von Profesor Dr.</article-title><source>Embrik Strand</source><volume>4</volume>: <fpage>37</fpage>–<lpage>141</lpage>.</mixed-citation></ref><ref id="B22"><mixed-citation xmlns:xlink="http://www.w3.org/1999/xlink" xlink:type="simple"><person-group><name name-style="western"><surname>Erwin</surname><given-names>TL</given-names></name></person-group> (<year>1991</year>) <article-title>Natural history of the carabid beetles at the BIOLAT Rio Manu Biological Station, Pakitza, Perú.</article-title><source>Revista Peruana de Entomología</source><volume>33</volume>: <fpage>1</fpage>–<lpage>85</lpage>.</mixed-citation></ref></ref-list></tp:taxon-treatment>
