# Supplementary material for: A synopsis of the tribe Lachnophorini, with a new genus of Neotropical distribution and a revision of the Neotropical genus Asklepia Liebke, 1938 (Insecta, Coleoptera, Carabidae)
Source: Zookeys. 2014 Aug 1;(430):1–108. doi: 10.3897/zookeys.430.8094 (PMC4141162; doi:10.3897/zookeys.430.8094)
Supplement: XML Treatment for Asklepia laetitia [file zookeys.430.8094-treatment28.xml]

<!DOCTYPE tp:taxon-treatment
  PUBLIC "-//TaxonX//DTD Taxonomic Treatment Publishing DTD v0 20100105//EN" "tax-treatment-NSO.dtd">
<tp:taxon-treatment xmlns:tp="http://www.plazi.org/taxpub"><tp:treatment-meta><kwd-group><label>Taxon classification</label><kwd><named-content content-type="kingdom">Animalia</named-content></kwd><kwd><named-content content-type="order">Coleoptera</named-content></kwd><kwd><named-content content-type="family">Carabidae</named-content></kwd></kwd-group><mixed-citation publication-type="journal"><person-group><name><surname>Erwin</surname><given-names>Terry L.</given-names></name><name><surname>Zamorano</surname><given-names>Laura S.</given-names></name></person-group><article-title>A synopsis of the tribe Lachnophorini, with a new genus of Neotropical distribution and a revision of the Neotropical genus <italic>Asklepia</italic> Liebke, 1938 (Insecta, Coleoptera, Carabidae)</article-title><source>Zookeys</source><day>1</day><month>8</month><year>2014</year><volume>2014</volume><issue>430</issue><fpage>1</fpage><lpage>108</lpage><pub-id pub-id-type="doi">10.3897/zookeys.430.8094</pub-id></mixed-citation></tp:treatment-meta><tp:nomenclature><tp:taxon-name>
                            <tp:taxon-name-part taxon-name-part-type="genus">Asklepia</tp:taxon-name-part>
                            <tp:taxon-name-part taxon-name-part-type="species">laetitia</tp:taxon-name-part>
                            <object-id xmlns:xlink="http://www.w3.org/1999/xlink" content-type="zoobank" xlink:type="simple">http://zoobank.org/628C9676-9823-4241-AA36-3226C8561E7E</object-id>
                        </tp:taxon-name><tp:taxon-authority>Zamorano &amp; Erwin</tp:taxon-authority><tp:taxon-status xmlns:xlink="http://www.w3.org/1999/xlink" xlink:type="simple">sp. n.</tp:taxon-status><xref>Colombian pattern-wing beetle </xref><xref ref-type="fig" rid="F10">Figs 35</xref><xref ref-type="fig" rid="F17">, 61</xref><xref ref-type="fig" rid="F21">, 77</xref></tp:nomenclature><tp:treatment-sec sec-type="Holotype"><title>Holotype.</title><p><bold>Colombia</bold>, Amazonas, Leticia, <named-content xmlns:xlink="http://www.w3.org/1999/xlink" content-type="dwc:verbatimCoordinates" xlink:type="simple">4.1896°S, 69.9711°W</named-content>, 72m, no date, (F.M. Oliveira, P. Wygodzinsky)(AMNH: ADP109190, male).</p></tp:treatment-sec><tp:treatment-sec sec-type="Derivation of specific epithet"><title>Derivation of specific epithet.</title><p>The specific epithet, <italic>laetitia</italic>, from the Latin greeting <italic>laetitia</italic> used in the nominative case, is a singular feminine noun in apposition, based on the name of the town near which these beetles were found, and meaning happiness, joy, gladness, and delight.</p></tp:treatment-sec><tp:treatment-sec sec-type="Proposed english vernacular name"><title>Proposed english vernacular name.</title><p>Colombian pattern-wing beetle.</p></tp:treatment-sec><tp:treatment-sec sec-type="Diagnosis"><title>Diagnosis.</title><p>With the attributes of the genus <italic><tp:taxon-name>Asklepia</tp:taxon-name></italic> as described by <xref ref-type="bibr" rid="B54">Liebke (1938)</xref> and as noted above under the generic diagnosis, and small in size for the genus (SBL = 2.494 mm). Adults with head fuscous, prothorax brunneus, elytral maculae aurantiacus; elytron brunneus with a broad rectangular-shaped aurantiacus macula crossing basal and medial lateral and proximal quadrants, macula not extended to lateral margin or sutural area and, a rounded flavous macula in the apical proximal quadrant, sutural area fulvous; metasternum, abdominal sterna III-VI, and epipleuron testaceous, abdominal sternum VII paler; legs testaceous; antennal scape, pedicel, and antennomere 3 testaceous, antennomeres 4-7 deeply infuscated, 8-11 white. Dorsal surface devoid of microsculpture, surface luster very shiny. Pronotum cordiform, narrowly explanate; anterior angles feebly produced; lateral margin beaded; hind angle angulate, moderately prominent; median line well defined; basal and apical transverse impression punctate, punctures infuscated. Elytral interneurs evident as rows of continuous coarse punctures closely spaced.</p></tp:treatment-sec><tp:treatment-sec sec-type="Description"><title>Description.</title><p>(<xref ref-type="fig" rid="F10">Fig. 35</xref>, <xref ref-type="fig" rid="F17">61</xref>). <bold><!--PageBreak--><italic>Habitus</italic>:</bold> (<xref ref-type="fig" rid="F10">Fig. 35</xref>). <bold><italic>Size</italic>:</bold> [See also <xref ref-type="table" rid="T7">Table 7</xref>] Small-size for the genus; ABL = 2.99 mm, SBL = 2.494 mm, TW (total width) 1.463 mm, LP = 0.489 mm, WP = 0.706 mm, LE = 1.633 mm. <bold><italic>Color</italic>:</bold> See diagnosis above. <bold><italic>Luster</italic>:</bold> See diagnosis above. <bold><italic>Head</italic></bold> (<xref ref-type="fig" rid="F10">Fig. 35</xref>): as in description for genus above. <bold><italic>Prothorax</italic>.</bold> Pronotum (<xref ref-type="fig" rid="F10">Fig. 35</xref>) moderately broad, as wide as head across eyes (WH/WP: 1.032), longer than head (LP/LH: 1.316), wider than long (W/L: 1.444); markedly cordiform and explanate, lateral margin beaded with seta at anterior third; apical margin straight; base markedly constricted; hind angle moderately produced and setose; median line well defined, basal and apical transverse impression punctate, punctures infuscated; surface smooth throughout. <bold><italic>Pterothorax</italic>.</bold> Normal for genus, see description for genus above. Elytra slightly convex; at apical third markedly wider than head across eyes (WH/TW: 0.468) and twice as wide as pronotum (WP/TW: 0.504). Elytral interneurs evident as rows of continuous, coarse punctures widely spaced, coarse punctures with infuscated halo in the proximal basal and apical quadrants. Hind wings fully developed. <bold><italic>Legs</italic>.</bold> Overall, normal for genus, see description for genus above. <bold><italic>Abdominal sterna</italic>.</bold> Overall, normal for genus, see description for genus above. <bold><italic>Male genitalia</italic></bold> (<xref ref-type="fig" rid="F17">Fig. 61</xref>). Median lobe (<bold>ml</bold>) with phallobase (<bold>pb</bold>) of moderate length about a fourth the length of shaft (<bold>ps</bold>), basal opening (<bold>bo</bold>) large, oriented parallel to shaft’s apical third. Shaft broad, moderately curved ventrally, dorsally sclerotized except for short ostium (<bold>oo</bold>, <bold>om</bold>); in ventral aspect tapered toward rather rounded apex (<bold>a</bold>), in lateral aspect, a narrowly rounded apex. Left paramere (<bold>lp</bold>) very large and broad, right (<bold>rp</bold>) small and triangular, apex of left paramere lobate and much longer than right paramere, about half the length of shaft (measured in left lateral aspect). Endophallus with 5 medial spines (<bold>ms</bold>), and one very large distal spine (<bold>ds</bold>). <bold><italic>Female genitalia</italic>.</bold> Not investigated, presumably similar to that of <italic><tp:taxon-name>Asklepia demiti</tp:taxon-name></italic> <bold>sp. n.</bold></p></tp:treatment-sec><tp:treatment-sec sec-type="Dispersal potential"><title>Dispersal potential.</title><p>These beetles are macropterous and probably capable of flight. They are moderately swift and agile runners.</p></tp:treatment-sec><tp:treatment-sec sec-type="Distribution"><title>Distribution.</title><p>(<xref ref-type="fig" rid="F21">Fig. 77</xref>). This species has been found at only one location on the white-water system of the Amazon River drainage system. But that does not at all indicate its actual distribution, as has been pointed out above, very small beetles are inadequately sampled, especially in the Neotropics.</p></tp:treatment-sec><tp:treatment-sec sec-type="Way of life"><title>Way of life.</title><p>See <xref ref-type="bibr" rid="B22">Erwin (1991)</xref> for a general description of the genus. No way of life information is available for this species other than they occur in lowland Amazonian rainforest.</p></tp:treatment-sec><tp:treatment-sec sec-type="Other specimens examined"><title>Other specimens examined.</title><p>None.</p></tp:treatment-sec><tp:treatment-sec><!--Section generated to contain objects referenced in tp:taxon-treatment.--><fig id="F10" position="float" orientation="portrait"><label>Figure 33–36.</label><caption><p>Digital Photo-illustrations, habitus, dorsal aspect of holotypes. <bold>33</bold> <italic><tp:taxon-name>Asklepia grammechrysea</tp:taxon-name></italic> Zamorano &amp; Erwin, sp. n. ADP133151, Pithecia, Perú <bold>34</bold> <italic><tp:taxon-name>Asklepia hilaris</tp:taxon-name></italic> (Bates, 1871), comb. n., Brazil ADP132543, São Paulo de Olivença, Brazil <bold>35</bold> <italic><tp:taxon-name>Asklepia laetitia</tp:taxon-name></italic> Zamorano &amp; Erwin, sp. n. ADP109190, Leticia, Colombia <bold>36</bold> <italic><tp:taxon-name>Asklepia lebioides</tp:taxon-name></italic> (Bates, 1871), comb. n., ADP109194, Santarém, Río Tapajos, Brazil. Scale line = 1 mm.</p></caption><graphic xmlns:xlink="http://www.w3.org/1999/xlink" xlink:href="zookeys-430-001-g010.jpg" position="float" orientation="portrait" xlink:type="simple"/></fig><fig id="F17" position="float" orientation="portrait"><label>Figure 57–62.</label><caption><p>Illustrations, male aedeagus, dorsal, ventral, left lateral aspects. <bold>57</bold> <italic><tp:taxon-name>Asklepia geminata</tp:taxon-name></italic> (Bates, 1871) ADP109186, Río Samiria, Boca Caño Inglés Camp, Perú <bold>58</bold> <italic><tp:taxon-name>Asklepia campbellorum</tp:taxon-name></italic> Zamorano &amp; Erwin, sp. n. ADP109196, 20 km SW Manaus, Brazil <bold>59</bold> <italic><tp:taxon-name>Asklepia demiti</tp:taxon-name></italic> Erwin &amp; Zamorano, sp. n. ADP132585, Rio Demiti, Brazil <bold>60</bold> <italic><tp:taxon-name>Asklepia grammechrysea</tp:taxon-name></italic> Zamorano &amp; Erwin, sp. n. ADP052565, Río Sucusari, Perú <bold>61</bold> <italic><tp:taxon-name>Asklepia laetitia</tp:taxon-name></italic> Zamorano &amp; Erwin, sp. n. ADP109190, Leticia, Colombia. Legend: <bold>a</bold> apical area; <bold>bl</bold> basal lobe; <bold>bo</bold> basal orifice; <bold>lp</bold> left paramere; <bold>ml</bold> median lobe; <bold>om</bold> ostial membrane; <bold>oo</bold> ostial opening; <bold>rp</bold> right paramere; <bold>sh</bold> shaft; <bold>pb</bold> phallobase; <bold>ps</bold> phallobase shaft; <bold>ms</bold> medial spine; <bold>ds</bold> distal spine <bold>62</bold> <italic><tp:taxon-name>Asklepia lebioides</tp:taxon-name></italic> (Bates, 1871), comb. n., ADP109208, Rio Demiti, Brazil. Scale line = 0.25 mm.</p></caption><graphic xmlns:xlink="http://www.w3.org/1999/xlink" xlink:href="zookeys-430-001-g017.jpg" position="float" orientation="portrait" xlink:type="simple"/></fig><fig id="F21" position="float" orientation="portrait"><label>Figure 76–77.</label><caption><p><bold>76</bold> Distribution map for known localities of <italic><tp:taxon-name>Asklepia geminata</tp:taxon-name></italic> (Bates) <bold>77</bold> Distribution map for known localities of <italic><tp:taxon-name>Asklepia</tp:taxon-name></italic> species of the <italic>hilaris</italic> group.</p></caption><graphic xmlns:xlink="http://www.w3.org/1999/xlink" xlink:href="zookeys-430-001-g021.jpg" position="float" orientation="portrait" xlink:type="simple"/></fig><table-wrap id="T7" position="float" orientation="portrait"><label>Table 7.</label><caption><p><italic><tp:taxon-name><tp:taxon-name-part taxon-name-part-type="genus">Asklepia</tp:taxon-name-part> <tp:taxon-name-part taxon-name-part-type="species">laetitia</tp:taxon-name-part></tp:taxon-name></italic> Zamorano &amp; Erwin, sp. n.</p></caption><table rules="all"><tbody><tr><td rowspan="1" colspan="1" style="text-align:center">N</td><td rowspan="1" colspan="1" style="text-align:center"><bold>SBL</bold>
                                </td><td rowspan="1" colspan="1" style="text-align:center"><bold>MW</bold>
                                </td><td rowspan="1" colspan="1" style="text-align:center"><bold>ABL</bold>
                                </td><td rowspan="1" colspan="1" style="text-align:center"><bold>LH</bold>
                                </td><td rowspan="1" colspan="1" style="text-align:center"><bold>LP</bold>
                                </td><td rowspan="1" colspan="1" style="text-align:center"><bold>LE</bold>
                                </td><td rowspan="1" colspan="1" style="text-align:center"><bold>WH</bold>
                                </td><td rowspan="1" colspan="1" style="text-align:center"><bold>WP</bold>
                                </td><td rowspan="1" colspan="1" style="text-align:center"><bold>WE</bold>
                                </td></tr><tr><td rowspan="1" colspan="1" style="text-align:center">1</td><td rowspan="1" colspan="1" style="text-align:center">2.494</td><td rowspan="1" colspan="1" style="text-align:center">1.463</td><td rowspan="1" colspan="1" style="text-align:center">2.990</td><td rowspan="1" colspan="1" style="text-align:center">0.372</td><td rowspan="1" colspan="1" style="text-align:center">0.489</td><td rowspan="1" colspan="1" style="text-align:center">1.633</td><td rowspan="1" colspan="1" style="text-align:center">0.684</td><td rowspan="1" colspan="1" style="text-align:center">0.706</td><td rowspan="1" colspan="1" style="text-align:center">0.731</td></tr><tr><td rowspan="1" colspan="1" style="text-align:center"/><td rowspan="1" colspan="1" style="text-align:center"><bold>WH/TW</bold>
                                </td><td rowspan="1" colspan="1" style="text-align:center"><bold>WP/LP</bold>
                                </td><td rowspan="1" colspan="1" style="text-align:center"><bold>LP/LH</bold>
                                </td><td rowspan="1" colspan="1" style="text-align:center"><bold>WP/TW</bold>
                                </td><td rowspan="1" colspan="1" style="text-align:center"><bold>WP/WH</bold>
                                </td><td rowspan="1" colspan="1" style="text-align:center"/><td rowspan="1" colspan="1" style="text-align:center"/><td rowspan="1" colspan="1" style="text-align:center"/><td rowspan="1" colspan="1" style="text-align:center"/></tr><tr><td rowspan="1" colspan="1" style="text-align:center"/><td rowspan="1" colspan="1" style="text-align:center">0.468</td><td rowspan="1" colspan="1" style="text-align:center">1.444</td><td rowspan="1" colspan="1" style="text-align:center">1.316</td><td rowspan="1" colspan="1" style="text-align:center">0.483</td><td rowspan="1" colspan="1" style="text-align:center">1.032</td><td rowspan="1" colspan="1" style="text-align:center"/><td rowspan="1" colspan="1" style="text-align:center"/><td rowspan="1" colspan="1" style="text-align:center"/><td rowspan="1" colspan="1" style="text-align:center"/></tr></tbody></table></table-wrap></tp:treatment-sec><ref-list><ref id="B54"><mixed-citation xmlns:xlink="http://www.w3.org/1999/xlink" xlink:type="simple"><person-group><name name-style="western"><surname>Liebke</surname><given-names>M</given-names></name></person-group> (<year>1938</year>) <article-title>Denkschrift über die Carabiden-Tribus Colliurini. Festschrift zum 60. Geburtstage von Profesor Dr.</article-title><source>Embrik Strand</source><volume>4</volume>: <fpage>37</fpage>–<lpage>141</lpage>.</mixed-citation></ref><ref id="B22"><mixed-citation xmlns:xlink="http://www.w3.org/1999/xlink" xlink:type="simple"><person-group><name name-style="western"><surname>Erwin</surname><given-names>TL</given-names></name></person-group> (<year>1991</year>) <article-title>Natural history of the carabid beetles at the BIOLAT Rio Manu Biological Station, Pakitza, Perú.</article-title><source>Revista Peruana de Entomología</source><volume>33</volume>: <fpage>1</fpage>–<lpage>85</lpage>.</mixed-citation></ref></ref-list></tp:taxon-treatment>
