# Supplementary material for: A synopsis of the tribe Lachnophorini, with a new genus of Neotropical distribution and a revision of the Neotropical genus Asklepia Liebke, 1938 (Insecta, Coleoptera, Carabidae)
Source: Zookeys. 2014 Aug 1;(430):1–108. doi: 10.3897/zookeys.430.8094 (PMC4141162; doi:10.3897/zookeys.430.8094)
Supplement: XML Treatment for Asklepia adisi [file zookeys.430.8094-treatment31.xml]

<!DOCTYPE tp:taxon-treatment
  PUBLIC "-//TaxonX//DTD Taxonomic Treatment Publishing DTD v0 20100105//EN" "tax-treatment-NSO.dtd">
<tp:taxon-treatment xmlns:tp="http://www.plazi.org/taxpub"><tp:treatment-meta><kwd-group><label>Taxon classification</label><kwd><named-content content-type="kingdom">Animalia</named-content></kwd><kwd><named-content content-type="order">Coleoptera</named-content></kwd><kwd><named-content content-type="family">Carabidae</named-content></kwd></kwd-group><mixed-citation publication-type="journal"><person-group><name><surname>Erwin</surname><given-names>Terry L.</given-names></name><name><surname>Zamorano</surname><given-names>Laura S.</given-names></name></person-group><article-title>A synopsis of the tribe Lachnophorini, with a new genus of Neotropical distribution and a revision of the Neotropical genus <italic>Asklepia</italic> Liebke, 1938 (Insecta, Coleoptera, Carabidae)</article-title><source>Zookeys</source><day>1</day><month>8</month><year>2014</year><volume>2014</volume><issue>430</issue><fpage>1</fpage><lpage>108</lpage><pub-id pub-id-type="doi">10.3897/zookeys.430.8094</pub-id></mixed-citation></tp:treatment-meta><tp:nomenclature><tp:taxon-name>
                            <tp:taxon-name-part taxon-name-part-type="genus">Asklepia</tp:taxon-name-part>
                            <tp:taxon-name-part taxon-name-part-type="species">adisi</tp:taxon-name-part>
                            <object-id xmlns:xlink="http://www.w3.org/1999/xlink" content-type="zoobank" xlink:type="simple">http://zoobank.org/01A360AD-0E9E-4626-B2FC-D90DB089F19F</object-id>
                        </tp:taxon-name><tp:taxon-authority>Erwin &amp; Zamorano</tp:taxon-authority><tp:taxon-status xmlns:xlink="http://www.w3.org/1999/xlink" xlink:type="simple">sp. n.</tp:taxon-status><xref>Adis’ pattern-wing beetle </xref><xref ref-type="fig" rid="F11">Figs 38</xref><xref ref-type="fig" rid="F18">, 64</xref><xref ref-type="fig" rid="F22">, 78</xref></tp:nomenclature><tp:treatment-sec sec-type="Holotype"><title>Holotype.</title><p><bold>Brazil</bold>, Amazonas, Rio Solimões, Ilha de Marchantaria, Lago Camaleão, <named-content xmlns:xlink="http://www.w3.org/1999/xlink" content-type="dwc:verbatimCoordinates" xlink:type="simple">3.2488°S, 59.9556°W</named-content>, 7m, 11 April 1981 (NMNH: ADIS # 000691, female).</p></tp:treatment-sec><tp:treatment-sec sec-type="Derivation of specific epithet"><title>Derivation of specific epithet.</title><p>The specific epithet, <italic>adisi</italic>, is an eponym, masculine, genitive case, based on the family name of Joachim Adis<bold><sup>†</sup></bold> who collected the type series.</p></tp:treatment-sec><tp:treatment-sec sec-type="Proposed english vernacular name"><title>Proposed english vernacular name.</title><p>Adis’ pattern-wing beetle.</p></tp:treatment-sec><tp:treatment-sec sec-type="Diagnosis"><title>Diagnosis.</title><p>With the attributes of the genus <italic><tp:taxon-name>Asklepia</tp:taxon-name></italic> as described by <xref ref-type="bibr" rid="B54">Liebke (1938)</xref> and as noted above under the generic diagnosis, and medium-sized for the genus (SBL = 2.542–2.688 mm). Adults with head brunneus, prothorax aurantiacus, elytral maculae aurantiacus; elytron fuscous with a broad triangular aurantiacus macula entirely covering proximal basal quadrant and humeral area of lateral basal quadrant, medial quadrants largely aurantiacus, sutural area fuscous, lateral margin, apical margin and sutural area aurantiacus; metasternum fulvous, abdominal sterna with III–VI, and epipleuron fulvous, abdominal sternum VII fuscous; legs flavotestaceous; antennal scape, pedicel, antennomere 3 and basal half of 4 testaceous, apical half of antennomere 4, 5–6 deeply infuscated, 7–11 white. Dorsal surface devoid of microsculpture, surface luster very shiny. Pronotum markedly convex with lateral margin effaced except just anterior to hind angle and there a simple bead; hind angle moderately prominent; median line feebly defined. Elytral interneurs evident as short discontinuous rows of widely spaced coarse punctures.</p></tp:treatment-sec><tp:treatment-sec sec-type="Description"><title>Description.</title><p>(<xref ref-type="fig" rid="F11">Fig. 38</xref>, <xref ref-type="fig" rid="F18">64</xref>). <bold><!--PageBreak--><italic>Habitus</italic>:</bold> (<xref ref-type="fig" rid="F11">Fig. 38</xref>) <bold><italic>Size</italic>:</bold> [See also <xref ref-type="table" rid="T10">Table 10</xref>] Medium-size for the genus; ABL = 2.582–3.199 mm, SBL = 2.542–2.688 mm, TW (total width) 1.341–1.473 mm, LP = 0.513–0.591 mm, WP = 0.660–0.717 mm, LE = 1.578–1.712 mm. <bold><italic>Color</italic>:</bold> See diagnosis above. <bold><italic>Luster</italic>:</bold> See diagnosis above. <bold><italic>Head</italic></bold> (<xref ref-type="fig" rid="F11">Fig. 38</xref>): as in description for genus above. <bold><italic>Prothorax</italic>.</bold> Pronotum (<xref ref-type="fig" rid="F11">Fig. 38</xref>) moderately broad, slightly narrower than head across eyes (WH/WP, mean both sexes: 1.103), longer than head (LP/LH, mean both sexes: 1.327), wider than longer (WP/LP, mean both sexes: 1.226); markedly cordiform and convex, lateral margin effaced with seta at anterior third on slightly raised area; apex markedly constricted; anterior angle feebly produced, hind angle slightly produced and setose; median line feebly define as an infuscate line, transverse impressions punctate, punctures infuscate; surface smooth throughout. <bold><italic>Pterothorax</italic>.</bold> Normal for genus, see description for genus above. Elytra markedly convex; at apical third twice as wide as head across eyes (WH/TW, mean both sexes: 0.535) and pronotum (WP/TW, mean both sexes: 0.520), longer than wide. Elytral interneurs evident as short discontinuous rows of widely spaced coarse punctures. Hind wings fully developed. <bold><italic>Legs</italic>.</bold> Overall, normal for genus, see description for genus above. <bold><italic>Abdominal sterna</italic>.</bold> Overall, normal for genus, see description for genus above. <bold><italic>Male genitalia</italic></bold> (<xref ref-type="fig" rid="F18">Fig. 64</xref>, see <xref ref-type="fig" rid="F17">Fig. 61</xref> for attribute labels). Median lobe with phallobase moderate in length, about a fourth the length of shaft, basal opening large, oriented parallel to the central part of the shaft. Shaft broad, slightly twisted ventrally, dorsally sclerotized except for short ostium; in ventral aspect tapered toward rather broad apex, in lateral aspect, a thick rounded apex. Left paramere very large and broad, right small and triangular; apex of left paramere lobate much longer than right paramere, about two-thirds the length of shaft (measured in left lateral aspect). Endophallus with one median spine, and one large distal spine. <bold><italic>Female genitalia</italic>.</bold> Not investigated, presumably similar to that of <italic><tp:taxon-name>Asklepia demiti</tp:taxon-name></italic> sp. n.</p></tp:treatment-sec><tp:treatment-sec sec-type="Dispersal potential"><title>Dispersal potential.</title><p>These beetles are macropterous and capable of flight as they have been captured at lights. They are moderately swift and agile runners.</p></tp:treatment-sec><tp:treatment-sec sec-type="Distribution"><title>Distribution.</title><p>(<xref ref-type="fig" rid="F22">Fig. 78</xref>). This species has been found at locations on both the clear-water and black-water systems of the upper and middle Amazon River drainage system. But that does not at all indicate its real distribution: as has been pointed out above, very small beetles are inadequately sampled, especially in the Neotropics.</p></tp:treatment-sec><tp:treatment-sec sec-type="Way of life"><title>Way of life.</title><p>See <xref ref-type="bibr" rid="B22">Erwin (1991)</xref> for a general description. Adults of this species are active in the rainy season in the Varzea rainforest along the main course of the Rio Solimões. They occur at the Varzea forest edge on the floating macrophyte, <italic><tp:taxon-name>Eichornia crassipes</tp:taxon-name></italic> (Mart.) Solms and on culms of the creeping river grass, <italic><tp:taxon-name>Echinochloa polystachya</tp:taxon-name></italic> (Kunth) Hitchc. In addition, they are climbers and have been found in Varzea forest, some 3.6 m above ground, on <italic><tp:taxon-name>Macrolobium acaciifolium</tp:taxon-name></italic> (Benth.) Benth., a small tree in the <tp:taxon-name>Fabaceae</tp:taxon-name>. In Perú, one individual was found on a black water river (Igapó) and was attracted to lights on our boat.</p></tp:treatment-sec><tp:treatment-sec sec-type="Other specimens examined"><title>Other specimens examined.</title><p><bold>Brazil</bold>, Amazonas, Rio Solimões, Ilha de Marchantaria, Lago Camaleão, <named-content xmlns:xlink="http://www.w3.org/1999/xlink" content-type="dwc:verbatimCoordinates" xlink:type="simple">3.2488°S, 59.9556°W</named-content>, 7m, 11 April 1981 (NMNH: ADIS # 001149, female paratype), 28 July 1981 (NMNH: ADIS # 001650, female); 14 September 1981 (NMNH: ADIS # 000356, female paratype); 1 October 1981 (J. Adis)(NMNH: ADIS # 000662, ADIS # 000621, ADIS # 000667, ADIS # 000664, ADIS # 000666, ADIS # 000233, ADIS # 000239, ADIS # 000236, ADIS # 000241, ADIS # 000231, female paratypes, ADIS # 000670, ADIS # 000622, ADIS # 000659, ADIS # 000226, ADIS # 000232, ADIS # 000238, ADIS # 000240, ADIS # 000228, ADIS # 000265, ADIS # 000653, male paratypes), 1 October 1981 (NMNH: Adis # 000656, male, not paratype, damaged, Adis # 000185, female, not paratype, damaged), 20 October 1981 (NMNH: ADIS # 000750, ADIS # 000727, female paratypes, ADIS # 001335, ADIS # 001106, ADIS # 001623, ADIS # 001344, ADIS # 001418, male paratypes) 4 November 1981 (NMNH: ADIS # 001106, females); 13–17 September 1991 (C. Martius, A. Rebello)(NMNH: ADIS # 000849, male paratype); Pará, Santarém, Río Tapajos, <named-content xmlns:xlink="http://www.w3.org/1999/xlink" content-type="dwc:verbatimCoordinates" xlink:type="simple">2.4079°S, 54.7969°W</named-content>, 30m, 27-28 December 1967 (H. Reichardt)(MZUSP: ADP132811, ADP132817, ADP132809, male paratypes, ADP132807, ADP132805, ADP133655, ADP132819, ADP132813, fe<!--PageBreak-->male paratypes, Pacoval, Rio Curuá, <named-content xmlns:xlink="http://www.w3.org/1999/xlink" content-type="dwc:verbatimCoordinates" xlink:type="simple">1.7733°S, 54.9971°W</named-content>, 12m, 16 February 1968 (H. Reichardt)(MZUSP: ADP132815, female paratype). <bold>Perú</bold>, Loreto, Boca del Río Samiria, 1 km SW Vigilante post No. 1, <named-content xmlns:xlink="http://www.w3.org/1999/xlink" content-type="dwc:verbatimCoordinates" xlink:type="simple">4.5005°S, 74.0659°W</named-content>, 99m, 6 May 1990 (T.L. Erwin)(MUSM: ADP093365, female).</p></tp:treatment-sec><tp:treatment-sec><!--Section generated to contain objects referenced in tp:taxon-treatment.--><fig id="F11" position="float" orientation="portrait"><label>Figure 37–40.</label><caption><p>Digital Photo-illustrations, habitus, dorsal aspect of holotypes. <bold>37</bold> <italic><tp:taxon-name>Asklepia matomena</tp:taxon-name></italic> Zamorano &amp; Erwin, sp. n. ADP132519, 20 km SW Manaus, Brazil <bold>38</bold> <italic><tp:taxon-name>Asklepia adisi</tp:taxon-name></italic> Erwin &amp; Zamorano, sp. n. Adis #000691, Ilha de Marchantaria, Lago Camaleão, Brazil <bold>39</bold> <italic><tp:taxon-name>Asklepia asuncionensis</tp:taxon-name></italic> Erwin &amp; Zamorano, sp. n. ADP130036, Asunción, Rio Paraguay, Paraguay <bold>40</bold> <italic><tp:taxon-name>Asklepia biolat</tp:taxon-name></italic> Erwin &amp; Zamorano, sp. n. ADP132509, Pakitza, Perú. Scale line = 1 mm.</p></caption><graphic xmlns:xlink="http://www.w3.org/1999/xlink" xlink:href="zookeys-430-001-g011.jpg" position="float" orientation="portrait" xlink:type="simple"/></fig><fig id="F18" position="float" orientation="portrait"><label>Figure 63–68.</label><caption><p>Illustrations, male aedeagus, dorsal, ventral, left lateral aspects. <bold>63</bold> <italic><tp:taxon-name>Asklepia matomena</tp:taxon-name></italic> Zamorano &amp; Erwin, sp. n. ADP132527, 20 km SW Manaus, Brazil <bold>64</bold> <italic><tp:taxon-name>Asklepia adisi</tp:taxon-name></italic> Erwin &amp; Zamorano, sp. n. Adis # 001335, Ilha de Marchantaria, Lago Camaleão, Brazil <bold>65</bold> <italic><tp:taxon-name>Asklepia biolat</tp:taxon-name></italic> Erwin &amp; Zamorano, sp. n. ADP132480, Pakitza, Perú <bold>66</bold> <italic><tp:taxon-name>Asklepia bracheia</tp:taxon-name></italic> Zamorano &amp; Erwin, sp. n. ADP067304, Boca del Río Samiria Perú <bold>67</bold> <italic><tp:taxon-name>Asklepia ecuadoriana</tp:taxon-name></italic> Erwin &amp; Zamorano, sp. n. ADP132468, Limoncocha, Ecuador. Endophallus not everted <bold>68</bold> <italic><tp:taxon-name>Asklepia ecuadoriana</tp:taxon-name></italic> Erwin &amp; Zamorano, sp. n. ADP132468, Limoncocha, Ecuador. Endophallus everted. Scale line = 0.25 mm.</p></caption><graphic xmlns:xlink="http://www.w3.org/1999/xlink" xlink:href="zookeys-430-001-g018.jpg" position="float" orientation="portrait" xlink:type="simple"/></fig><fig id="F22" position="float" orientation="portrait"><label>Figure 78.</label><caption><p>Distribution map for known localities of <italic><tp:taxon-name>Asklepia</tp:taxon-name></italic> species of the <italic>pulchripennis</italic> group.</p></caption><graphic xmlns:xlink="http://www.w3.org/1999/xlink" xlink:href="zookeys-430-001-g022.jpg" position="float" orientation="portrait" xlink:type="simple"/></fig><table-wrap id="T10" position="float" orientation="portrait"><label>Table 10.</label><caption><p><italic><tp:taxon-name><tp:taxon-name-part taxon-name-part-type="genus">Asklepia</tp:taxon-name-part> <tp:taxon-name-part taxon-name-part-type="species">adisi</tp:taxon-name-part></tp:taxon-name></italic> Erwin &amp; Zamorano, sp. n.</p></caption><table rules="all"><tbody><tr><td rowspan="1" colspan="8" style="text-align:center"><bold>Standard deviation</bold>
                                </td></tr><tr><td rowspan="1" colspan="1" style="text-align:center"><bold>SBL</bold>
                                </td><td rowspan="1" colspan="1" style="text-align:center"><bold>MW</bold>
                                </td><td rowspan="1" colspan="1" style="text-align:center"><bold>LP</bold>
                                </td><td rowspan="1" colspan="1" style="text-align:center"><bold>LE</bold>
                                </td><td rowspan="1" colspan="1" style="text-align:center"><bold>LH</bold>
                                </td><td rowspan="1" colspan="1" style="text-align:center"><bold>WP</bold>
                                </td><td rowspan="1" colspan="1" style="text-align:center"><bold>WH</bold>
                                </td><td rowspan="1" colspan="1" style="text-align:center"><bold>WE</bold>
                                </td></tr><tr><td rowspan="1" colspan="1" style="text-align:center">0.055</td><td rowspan="1" colspan="1" style="text-align:center">0.045</td><td rowspan="1" colspan="1" style="text-align:center">0.016</td><td rowspan="1" colspan="1" style="text-align:center">0.028</td><td rowspan="1" colspan="1" style="text-align:center">0.042</td><td rowspan="1" colspan="1" style="text-align:center">0.017</td><td rowspan="1" colspan="1" style="text-align:center">0.021</td><td rowspan="1" colspan="1" style="text-align:center">0.022</td></tr><tr><td rowspan="1" colspan="5" style="text-align:center"><bold>Total length</bold>
                                </td><td rowspan="1" colspan="1" style="text-align:center"/><td rowspan="1" colspan="1" style="text-align:center"/><td rowspan="1" colspan="1" style="text-align:center"/></tr><tr><td rowspan="1" colspan="1" style="text-align:center">Specimens</td><td rowspan="1" colspan="1" style="text-align:center">N</td><td rowspan="1" colspan="2" style="text-align:center">Range</td><td rowspan="1" colspan="1" style="text-align:center">Mean</td><td rowspan="1" colspan="1" style="text-align:center"/><td rowspan="1" colspan="1" style="text-align:center"/><td rowspan="1" colspan="1" style="text-align:center"/></tr><tr><td rowspan="1" colspan="1" style="text-align:center"/><td rowspan="1" colspan="1" style="text-align:center">7</td><td rowspan="1" colspan="2" style="text-align:center">2.542–2.688</td><td rowspan="1" colspan="1" style="text-align:center">2.632</td><td rowspan="1" colspan="1" style="text-align:center"/><td rowspan="1" colspan="1" style="text-align:center"/><td rowspan="1" colspan="1" style="text-align:center"/></tr><tr><td rowspan="1" colspan="5" style="text-align:center"><bold>Total length</bold>
                                </td><td rowspan="1" colspan="1" style="text-align:center"/><td rowspan="1" colspan="1" style="text-align:center"/><td rowspan="1" colspan="1" style="text-align:center"/></tr><tr><td rowspan="1" colspan="1" style="text-align:center">Specimens</td><td rowspan="1" colspan="1" style="text-align:center">N</td><td rowspan="1" colspan="2" style="text-align:center">Range</td><td rowspan="1" colspan="1" style="text-align:center">Mean</td><td rowspan="1" colspan="1" style="text-align:center"/><td rowspan="1" colspan="1" style="text-align:center"/><td rowspan="1" colspan="1" style="text-align:center"/></tr><tr><td rowspan="1" colspan="1" style="text-align:center"/><td rowspan="1" colspan="1" style="text-align:center">7</td><td rowspan="1" colspan="2" style="text-align:center">1.341–1.473</td><td rowspan="1" colspan="1" style="text-align:center">1.412</td><td rowspan="1" colspan="1" style="text-align:center"/><td rowspan="1" colspan="1" style="text-align:center"/><td rowspan="1" colspan="1" style="text-align:center"/></tr><tr><td rowspan="1" colspan="5" style="text-align:center"><bold>Width of head/Total width</bold>
                                </td><td rowspan="1" colspan="1" style="text-align:center"/><td rowspan="1" colspan="1" style="text-align:center"/><td rowspan="1" colspan="1" style="text-align:center"/></tr><tr><td rowspan="1" colspan="1" style="text-align:center">Specimens</td><td rowspan="1" colspan="1" style="text-align:center">N</td><td rowspan="1" colspan="2" style="text-align:center">Range</td><td rowspan="1" colspan="1" style="text-align:center">Mean</td><td rowspan="1" colspan="1" style="text-align:center"/><td rowspan="1" colspan="1" style="text-align:center"/><td rowspan="1" colspan="1" style="text-align:center"/></tr><tr><td rowspan="1" colspan="1" style="text-align:center"/><td rowspan="1" colspan="1" style="text-align:center">7</td><td rowspan="1" colspan="2" style="text-align:center">0.517–0.573</td><td rowspan="1" colspan="1" style="text-align:center">0.535</td><td rowspan="1" colspan="1" style="text-align:center"/><td rowspan="1" colspan="1" style="text-align:center"/><td rowspan="1" colspan="1" style="text-align:center"/></tr><tr><td rowspan="1" colspan="5" style="text-align:center"><bold>Pronotum: Width (at widest part)/Length</bold>
                                </td><td rowspan="1" colspan="1" style="text-align:center"/><td rowspan="1" colspan="1" style="text-align:center"/><td rowspan="1" colspan="1" style="text-align:center"/></tr><tr><td rowspan="1" colspan="1" style="text-align:center">Specimens</td><td rowspan="1" colspan="1" style="text-align:center">N</td><td rowspan="1" colspan="2" style="text-align:center">Range</td><td rowspan="1" colspan="1" style="text-align:center">Mean</td><td rowspan="1" colspan="1" style="text-align:center"/><td rowspan="1" colspan="1" style="text-align:center"/><td rowspan="1" colspan="1" style="text-align:center"/></tr><tr><td rowspan="1" colspan="1" style="text-align:center"/><td rowspan="1" colspan="1" style="text-align:center">7</td><td rowspan="1" colspan="2" style="text-align:center">1.154–1.314</td><td rowspan="1" colspan="1" style="text-align:center">1.226</td><td rowspan="1" colspan="1" style="text-align:center"/><td rowspan="1" colspan="1" style="text-align:center"/><td rowspan="1" colspan="1" style="text-align:center"/></tr><tr><td rowspan="1" colspan="5" style="text-align:center"><bold>Length of pronotum / Length of head</bold>
                                </td><td rowspan="1" colspan="1" style="text-align:center"/><td rowspan="1" colspan="1" style="text-align:center"/><td rowspan="1" colspan="1" style="text-align:center"/></tr><tr><td rowspan="1" colspan="1" style="text-align:center">Specimens</td><td rowspan="1" colspan="1" style="text-align:center">N</td><td rowspan="1" colspan="2" style="text-align:center">Range</td><td rowspan="1" colspan="1" style="text-align:center">Mean</td><td rowspan="1" colspan="1" style="text-align:center"/><td rowspan="1" colspan="1" style="text-align:center"/><td rowspan="1" colspan="1" style="text-align:center"/></tr><tr><td rowspan="1" colspan="1" style="text-align:center"/><td rowspan="1" colspan="1" style="text-align:center">7</td><td rowspan="1" colspan="2" style="text-align:center">1.221–1.464</td><td rowspan="1" colspan="1" style="text-align:center">1.327</td><td rowspan="1" colspan="1" style="text-align:center"/><td rowspan="1" colspan="1" style="text-align:center"/><td rowspan="1" colspan="1" style="text-align:center"/></tr></tbody></table></table-wrap><fig id="F17" position="float" orientation="portrait"><label>Figure 57–62.</label><caption><p>Illustrations, male aedeagus, dorsal, ventral, left lateral aspects. <bold>57</bold> <italic><tp:taxon-name>Asklepia geminata</tp:taxon-name></italic> (Bates, 1871) ADP109186, Río Samiria, Boca Caño Inglés Camp, Perú <bold>58</bold> <italic><tp:taxon-name>Asklepia campbellorum</tp:taxon-name></italic> Zamorano &amp; Erwin, sp. n. ADP109196, 20 km SW Manaus, Brazil <bold>59</bold> <italic><tp:taxon-name>Asklepia demiti</tp:taxon-name></italic> Erwin &amp; Zamorano, sp. n. ADP132585, Rio Demiti, Brazil <bold>60</bold> <italic><tp:taxon-name>Asklepia grammechrysea</tp:taxon-name></italic> Zamorano &amp; Erwin, sp. n. ADP052565, Río Sucusari, Perú <bold>61</bold> <italic><tp:taxon-name>Asklepia laetitia</tp:taxon-name></italic> Zamorano &amp; Erwin, sp. n. ADP109190, Leticia, Colombia. Legend: <bold>a</bold> apical area; <bold>bl</bold> basal lobe; <bold>bo</bold> basal orifice; <bold>lp</bold> left paramere; <bold>ml</bold> median lobe; <bold>om</bold> ostial membrane; <bold>oo</bold> ostial opening; <bold>rp</bold> right paramere; <bold>sh</bold> shaft; <bold>pb</bold> phallobase; <bold>ps</bold> phallobase shaft; <bold>ms</bold> medial spine; <bold>ds</bold> distal spine <bold>62</bold> <italic><tp:taxon-name>Asklepia lebioides</tp:taxon-name></italic> (Bates, 1871), comb. n., ADP109208, Rio Demiti, Brazil. Scale line = 0.25 mm.</p></caption><graphic xmlns:xlink="http://www.w3.org/1999/xlink" xlink:href="zookeys-430-001-g017.jpg" position="float" orientation="portrait" xlink:type="simple"/></fig></tp:treatment-sec><ref-list><ref id="B54"><mixed-citation xmlns:xlink="http://www.w3.org/1999/xlink" xlink:type="simple"><person-group><name name-style="western"><surname>Liebke</surname><given-names>M</given-names></name></person-group> (<year>1938</year>) <article-title>Denkschrift über die Carabiden-Tribus Colliurini. Festschrift zum 60. Geburtstage von Profesor Dr.</article-title><source>Embrik Strand</source><volume>4</volume>: <fpage>37</fpage>–<lpage>141</lpage>.</mixed-citation></ref><ref id="B22"><mixed-citation xmlns:xlink="http://www.w3.org/1999/xlink" xlink:type="simple"><person-group><name name-style="western"><surname>Erwin</surname><given-names>TL</given-names></name></person-group> (<year>1991</year>) <article-title>Natural history of the carabid beetles at the BIOLAT Rio Manu Biological Station, Pakitza, Perú.</article-title><source>Revista Peruana de Entomología</source><volume>33</volume>: <fpage>1</fpage>–<lpage>85</lpage>.</mixed-citation></ref></ref-list></tp:taxon-treatment>
