# Supplementary material for: A synopsis of the tribe Lachnophorini, with a new genus of Neotropical distribution and a revision of the Neotropical genus Asklepia Liebke, 1938 (Insecta, Coleoptera, Carabidae)
Source: Zookeys. 2014 Aug 1;(430):1–108. doi: 10.3897/zookeys.430.8094 (PMC4141162; doi:10.3897/zookeys.430.8094)
Supplement: XML Treatment for Asklepia bracheia [file zookeys.430.8094-treatment34.xml]

<!DOCTYPE tp:taxon-treatment
  PUBLIC "-//TaxonX//DTD Taxonomic Treatment Publishing DTD v0 20100105//EN" "tax-treatment-NSO.dtd">
<tp:taxon-treatment xmlns:tp="http://www.plazi.org/taxpub"><tp:treatment-meta><kwd-group><label>Taxon classification</label><kwd><named-content content-type="kingdom">Animalia</named-content></kwd><kwd><named-content content-type="order">Coleoptera</named-content></kwd><kwd><named-content content-type="family">Carabidae</named-content></kwd></kwd-group><mixed-citation publication-type="journal"><person-group><name><surname>Erwin</surname><given-names>Terry L.</given-names></name><name><surname>Zamorano</surname><given-names>Laura S.</given-names></name></person-group><article-title>A synopsis of the tribe Lachnophorini, with a new genus of Neotropical distribution and a revision of the Neotropical genus <italic>Asklepia</italic> Liebke, 1938 (Insecta, Coleoptera, Carabidae)</article-title><source>Zookeys</source><day>1</day><month>8</month><year>2014</year><volume>2014</volume><issue>430</issue><fpage>1</fpage><lpage>108</lpage><pub-id pub-id-type="doi">10.3897/zookeys.430.8094</pub-id></mixed-citation></tp:treatment-meta><tp:nomenclature><tp:taxon-name>
                            <tp:taxon-name-part taxon-name-part-type="genus">Asklepia</tp:taxon-name-part>
                            <tp:taxon-name-part taxon-name-part-type="species">bracheia</tp:taxon-name-part>
                            <object-id xmlns:xlink="http://www.w3.org/1999/xlink" content-type="zoobank" xlink:type="simple">http://zoobank.org/05701FC7-7994-4D81-A068-849C5F60FD85</object-id>
                        </tp:taxon-name><tp:taxon-authority>Zamorano &amp; Erwin</tp:taxon-authority><tp:taxon-status xmlns:xlink="http://www.w3.org/1999/xlink" xlink:type="simple">sp. n.</tp:taxon-status><xref>Short pattern-wing beetle </xref><xref ref-type="fig" rid="F12">Fig. 41</xref><xref ref-type="fig" rid="F18">, 66</xref><xref ref-type="fig" rid="F22">, 78</xref></tp:nomenclature><tp:treatment-sec sec-type="Holotype"><title>Holotype.</title><p><bold>Perú</bold>, Loreto, circa Explornapo Camp, Río Napo, Cocha Shimagai, <named-content xmlns:xlink="http://www.w3.org/1999/xlink" content-type="dwc:verbatimCoordinates" xlink:type="simple">3.3563°S, 73.0467°W</named-content>, 88m, 13 June 1992 (T.L. Erwin, E. Pfuno S., F. Pfuno S.)(NMNH: ADP08121, female).</p></tp:treatment-sec><tp:treatment-sec sec-type="Derivation of specific epithet"><title>Derivation of specific epithet.</title><p>The specific epithet, <italic>bracheia</italic>, is derived from the Greek βραχεια (small) and used as an adjective in reference to the small size of the elytra of these beetles.</p></tp:treatment-sec><tp:treatment-sec sec-type="Proposed english vernacular name"><title>Proposed english vernacular name.</title><p>Short pattern-wing beetles.</p></tp:treatment-sec><tp:treatment-sec sec-type="Diagnosis"><title>Diagnosis.</title><p>With the attributes of the genus <italic><tp:taxon-name>Asklepia</tp:taxon-name></italic> as described by <xref ref-type="bibr" rid="B54">Liebke (1938)</xref> and as noted above under the generic diagnosis, and small-sized for the genus (SBL = 1.952–2.345 mm). Adults with head aurantiacus, prothorax and elytral maculae fulvous or aurantiacus in some individuals; elytron fuscous with basal proximal quadrant, medial lateral quadrant and apical proximal quadrant fulvous, lateral margin in all the quadrants fulvous; metasternum, abdominal sterna III-VI, and epipleuron fulvous, abdominal sternum VII fuscous; legs fulvous; antennal scape, pedicel and apical half of antennomere 3 testaceous, antennomeres 4-7 and basal half of 3 deeply infuscated, apical half of 7 and 8-11 white. Dorsal surface devoid of microsculpture, surface luster very shiny. Pronotum markedly convex with lateral margin effaced except just anterior to hind angle and there a simple bead; hind angle not very prominent. Elytral interneurs evident as short discontinuous rows of widely spaced punctures, rows effaced at medial quadrants of elytron, punctures fuscous; elytron substantially transparent.</p></tp:treatment-sec><tp:treatment-sec sec-type="Description"><title>Description.</title><p>(<xref ref-type="fig" rid="F12">Figs 41</xref>, <xref ref-type="fig" rid="F18">66</xref>). <bold><!--PageBreak--><!--PageBreak--><italic>Habitus</italic>:</bold> (<xref ref-type="fig" rid="F12">Fig. 41</xref>). <bold><italic>Size</italic>:</bold> [See also <xref ref-type="table" rid="T13">Table 13</xref>] Medium-size for the genus; ABL = 2.343–2.537 mm, SBL = 1.952–2.344 mm, TW (total width) 1.074–1.274 mm, LP = 0.457–0.558 mm, WP = 0.557–0.701 mm, LE = 1.275–1.424 mm. <bold><italic>Color</italic>:</bold> See diagnosis above. <bold><italic>Luster</italic>:</bold> See diagnosis above. <bold><italic>Head</italic></bold> (<xref ref-type="fig" rid="F12">Fig. 41</xref>): as in description for genus above. <bold><italic>Prothorax</italic>.</bold> Pronotum (<xref ref-type="fig" rid="F12">Fig. 41</xref>) slightly broad, about as wide as head across eyes (WH/WP, mean both sexes: 1.042), longer than head (LP/LH, mean both sexes: 1.590), wider than long (WP/LP: mean both sexes: 1.205); markedly cordiform, lateral margin effaced with seta at anterior third on slightly raised area; base markedly constricted; anterior angles feebly produced, hind angle slightly produced and setose; median line feebly defined, basal and apical transverse impressions evident as infuscated dots in the surface, surface smooth throughout. <bold><italic>Pterothorax</italic>.</bold> Normal for genus, see description for genus above. Elytra moderately convex; at apical third twice as wide as head across eyes (WH/TW, mean both sexes: 0.529) and pronotum (WP/TW, mean both sexes: 0.507), longer than wide. Elytral interneurs evident as discontinuous rows of widely spaced punctures, rows effaced at lateral area of medial third and apical third, punctures present fuscous; elytron substantially transparent. Hind wings fully developed. <bold><italic>Legs</italic>.</bold> Overall, normal for genus, see description for genus above. <bold><italic>Abdominal sterna</italic>.</bold> Overall, normal for genus, see description for genus above. <bold><italic>Male genitalia</italic></bold> (<xref ref-type="fig" rid="F18">Fig. 66</xref>, see <xref ref-type="fig" rid="F17">Fig. 61</xref> for attribute labels). Median lobe with phallobase long about a third the length of shaft, basal opening large, oriented parallel to shaft at apical third. Shaft narrow, slightly curved ventrally, dorsally sclerotized except for short ostium; in ventral aspect tapered toward rather moderately narrow rounded apex, in lateral aspect, a rounded apex. Parameres: left very large and broad, right small and triangular; apex of left paramere lobate much longer than right paramere about half the length of shaft (measured in left lateral aspect). Endophallus with 2 preapical spines. <bold><italic>Female genitalia</italic>.</bold> Not investigated, presumably similar to that of <italic><tp:taxon-name>Asklepia demiti</tp:taxon-name></italic> sp. n.</p></tp:treatment-sec><tp:treatment-sec sec-type="Dispersal potential"><title>Dispersal potential.</title><p>These beetles are macropterous and probably capable of flight. They are moderately swift and agile runners.</p></tp:treatment-sec><tp:treatment-sec sec-type="Distribution"><title>Distribution.</title><p>(<xref ref-type="fig" rid="F22">Fig. 78</xref>). This species has been found at locations on the black-water systems of the upper Amazon River drainage system. But that does not at all indicate its real distribution: as has been pointed out above, very small beetles are inadequately sampled, especially in the Neotropics.</p></tp:treatment-sec><tp:treatment-sec sec-type="Way of life"><title>Way of life.</title><p>See <xref ref-type="bibr" rid="B22">Erwin (1991)</xref> for a general description. Adults of this species are active in the rainy season at the edges of streams and lakes in wet leaf litter and in muddy swales left by inundation of high river levels.</p></tp:treatment-sec><tp:treatment-sec sec-type="Other specimens examined"><title>Other specimens examined.</title><p><bold>Perú</bold>, Loreto, 1 km SW Boca del Río Samiria, Vigilante post No. 1, <named-content xmlns:xlink="http://www.w3.org/1999/xlink" content-type="dwc:verbatimCoordinates" xlink:type="simple">4.5005°S, 74.0659°W</named-content>, 99m, 14 &amp; 15 August 1991 (T.L. Erwin, G.E. Ball, D. Shpeley)(NMNH: ADP133028, female paratype, ADP133169, male paratype), 5 May 1990 (T.L. Erwin, G.E. Ball, D. Shpeley)(NMNH: ADP086696, female paratype, ADP086682, ADP086742, ADP067305, ADP067304, male paratypes); circa Explornapo Camp, Río Napo, Cocha Shimagai, <named-content xmlns:xlink="http://www.w3.org/1999/xlink" content-type="dwc:verbatimCoordinates" xlink:type="simple">3.3563°S, 73.0467°W</named-content>, 88m, 13 June 1992 (T.L. Erwin, E. Pfuno S., F. Pfuno S.)(NMNH: ADP008125, female paratype, ADP008072, ADP008120, male paratypes).</p><fig id="F12" position="float" orientation="portrait"><label>Figure 41–44.</label><caption><p>Digital Photo-illustrations, habitus, dorsal aspect of holotypes. <bold>41</bold> <italic><tp:taxon-name>Asklepia bracheia</tp:taxon-name></italic> Zamorano &amp; Erwin, sp. n. ADP008121, Cocha Shimagai, Perú <bold>42</bold> <italic><tp:taxon-name>Asklepia cuiabaensis</tp:taxon-name></italic> Erwin &amp; Zamorano, sp. n. ADP130044, Cuiabá, Brazil <bold>43</bold> <italic><tp:taxon-name>Asklepia ecuadoriana</tp:taxon-name></italic> Erwin &amp; Zamorano, sp. n. ADP132485, Limoncocha, Ecuador <bold>44</bold> <italic><tp:taxon-name>Asklepia kathleenae</tp:taxon-name></italic> Erwin &amp; Zamorano, sp. n. ADP132460, Belém, Brazil. Scale line = 1 mm.</p></caption><graphic xmlns:xlink="http://www.w3.org/1999/xlink" xlink:href="zookeys-430-001-g012.jpg" position="float" orientation="portrait" xlink:type="simple"/></fig></tp:treatment-sec><tp:treatment-sec><!--Section generated to contain objects referenced in tp:taxon-treatment.--><fig id="F18" position="float" orientation="portrait"><label>Figure 63–68.</label><caption><p>Illustrations, male aedeagus, dorsal, ventral, left lateral aspects. <bold>63</bold> <italic><tp:taxon-name>Asklepia matomena</tp:taxon-name></italic> Zamorano &amp; Erwin, sp. n. ADP132527, 20 km SW Manaus, Brazil <bold>64</bold> <italic><tp:taxon-name>Asklepia adisi</tp:taxon-name></italic> Erwin &amp; Zamorano, sp. n. Adis # 001335, Ilha de Marchantaria, Lago Camaleão, Brazil <bold>65</bold> <italic><tp:taxon-name>Asklepia biolat</tp:taxon-name></italic> Erwin &amp; Zamorano, sp. n. ADP132480, Pakitza, Perú <bold>66</bold> <italic><tp:taxon-name>Asklepia bracheia</tp:taxon-name></italic> Zamorano &amp; Erwin, sp. n. ADP067304, Boca del Río Samiria Perú <bold>67</bold> <italic><tp:taxon-name>Asklepia ecuadoriana</tp:taxon-name></italic> Erwin &amp; Zamorano, sp. n. ADP132468, Limoncocha, Ecuador. Endophallus not everted <bold>68</bold> <italic><tp:taxon-name>Asklepia ecuadoriana</tp:taxon-name></italic> Erwin &amp; Zamorano, sp. n. ADP132468, Limoncocha, Ecuador. Endophallus everted. Scale line = 0.25 mm.</p></caption><graphic xmlns:xlink="http://www.w3.org/1999/xlink" xlink:href="zookeys-430-001-g018.jpg" position="float" orientation="portrait" xlink:type="simple"/></fig><fig id="F22" position="float" orientation="portrait"><label>Figure 78.</label><caption><p>Distribution map for known localities of <italic><tp:taxon-name>Asklepia</tp:taxon-name></italic> species of the <italic>pulchripennis</italic> group.</p></caption><graphic xmlns:xlink="http://www.w3.org/1999/xlink" xlink:href="zookeys-430-001-g022.jpg" position="float" orientation="portrait" xlink:type="simple"/></fig><table-wrap id="T13" position="float" orientation="portrait"><label>Table 13.</label><caption><p><italic><tp:taxon-name><tp:taxon-name-part taxon-name-part-type="genus">Asklepia</tp:taxon-name-part> <tp:taxon-name-part taxon-name-part-type="species">bracheia</tp:taxon-name-part></tp:taxon-name></italic> Zamorano &amp; Erwin, sp. n.</p></caption><table rules="all"><tbody><tr><td rowspan="1" colspan="8" style="text-align:center"><bold>Standard deviation</bold>
                                </td></tr><tr><td rowspan="1" colspan="1" style="text-align:center"><bold>SBL</bold>
                                </td><td rowspan="1" colspan="1" style="text-align:center"><bold>MW</bold>
                                </td><td rowspan="1" colspan="1" style="text-align:center"><bold>LP</bold>
                                </td><td rowspan="1" colspan="1" style="text-align:center"><bold>LE</bold>
                                </td><td rowspan="1" colspan="1" style="text-align:center"><bold>LH</bold>
                                </td><td rowspan="1" colspan="1" style="text-align:center"><bold>WP</bold>
                                </td><td rowspan="1" colspan="1" style="text-align:center"><bold>WH</bold>
                                </td><td rowspan="1" colspan="1" style="text-align:center"><bold>WE</bold>
                                </td></tr><tr><td rowspan="1" colspan="1" style="text-align:center">0.113</td><td rowspan="1" colspan="1" style="text-align:center">0.059</td><td rowspan="1" colspan="1" style="text-align:center">0.037</td><td rowspan="1" colspan="1" style="text-align:center">0.035</td><td rowspan="1" colspan="1" style="text-align:center">0.051</td><td rowspan="1" colspan="1" style="text-align:center">0.034</td><td rowspan="1" colspan="1" style="text-align:center">0.048</td><td rowspan="1" colspan="1" style="text-align:center">0.030</td></tr><tr><td rowspan="1" colspan="5" style="text-align:center"><bold>Total length</bold>
                                </td><td rowspan="1" colspan="1" style="text-align:center"/><td rowspan="1" colspan="1" style="text-align:center"/><td rowspan="1" colspan="1" style="text-align:center"/></tr><tr><td rowspan="1" colspan="1" style="text-align:center">Specimens</td><td rowspan="1" colspan="1" style="text-align:center">N</td><td rowspan="1" colspan="2" style="text-align:center">Range</td><td rowspan="1" colspan="1" style="text-align:center">Mean</td><td rowspan="1" colspan="1" style="text-align:center"/><td rowspan="1" colspan="1" style="text-align:center"/><td rowspan="1" colspan="1" style="text-align:center"/></tr><tr><td rowspan="1" colspan="1" style="text-align:center"/><td rowspan="1" colspan="1" style="text-align:center">8</td><td rowspan="1" colspan="2" style="text-align:center">1.952–2.345</td><td rowspan="1" colspan="1" style="text-align:center">2.150</td><td rowspan="1" colspan="1" style="text-align:center"/><td rowspan="1" colspan="1" style="text-align:center"/><td rowspan="1" colspan="1" style="text-align:center"/></tr><tr><td rowspan="1" colspan="5" style="text-align:center"><bold>Total length</bold>
                                </td><td rowspan="1" colspan="1" style="text-align:center"/><td rowspan="1" colspan="1" style="text-align:center"/><td rowspan="1" colspan="1" style="text-align:center"/></tr><tr><td rowspan="1" colspan="1" style="text-align:center">Specimens</td><td rowspan="1" colspan="1" style="text-align:center">N</td><td rowspan="1" colspan="2" style="text-align:center">Range</td><td rowspan="1" colspan="1" style="text-align:center">Mean</td><td rowspan="1" colspan="1" style="text-align:center"/><td rowspan="1" colspan="1" style="text-align:center"/><td rowspan="1" colspan="1" style="text-align:center"/></tr><tr><td rowspan="1" colspan="1" style="text-align:center"/><td rowspan="1" colspan="1" style="text-align:center">8</td><td rowspan="1" colspan="2" style="text-align:center">1.074–1.274</td><td rowspan="1" colspan="1" style="text-align:center">1.197</td><td rowspan="1" colspan="1" style="text-align:center"/><td rowspan="1" colspan="1" style="text-align:center"/><td rowspan="1" colspan="1" style="text-align:center"/></tr><tr><td rowspan="1" colspan="5" style="text-align:center"><bold>Width of head/Total width</bold>
                                </td><td rowspan="1" colspan="1" style="text-align:center"/><td rowspan="1" colspan="1" style="text-align:center"/><td rowspan="1" colspan="1" style="text-align:center"/></tr><tr><td rowspan="1" colspan="1" style="text-align:center">Specimens</td><td rowspan="1" colspan="1" style="text-align:center">N</td><td rowspan="1" colspan="2" style="text-align:center">Range</td><td rowspan="1" colspan="1" style="text-align:center">Mean</td><td rowspan="1" colspan="1" style="text-align:center"/><td rowspan="1" colspan="1" style="text-align:center"/><td rowspan="1" colspan="1" style="text-align:center"/></tr><tr><td rowspan="1" colspan="1" style="text-align:center"/><td rowspan="1" colspan="1" style="text-align:center">8</td><td rowspan="1" colspan="2" style="text-align:center">0.502–0.584</td><td rowspan="1" colspan="1" style="text-align:center">0.529</td><td rowspan="1" colspan="1" style="text-align:center"/><td rowspan="1" colspan="1" style="text-align:center"/><td rowspan="1" colspan="1" style="text-align:center"/></tr><tr><td rowspan="1" colspan="5" style="text-align:center"><bold>Pronotum: Width (at widest part)/Length</bold>
                                </td><td rowspan="1" colspan="1" style="text-align:center"/><td rowspan="1" colspan="1" style="text-align:center"/><td rowspan="1" colspan="1" style="text-align:center"/></tr><tr><td rowspan="1" colspan="1" style="text-align:center">Specimens</td><td rowspan="1" colspan="1" style="text-align:center">N</td><td rowspan="1" colspan="2" style="text-align:center">Range</td><td rowspan="1" colspan="1" style="text-align:center">Mean</td><td rowspan="1" colspan="1" style="text-align:center"/><td rowspan="1" colspan="1" style="text-align:center"/><td rowspan="1" colspan="1" style="text-align:center"/></tr><tr><td rowspan="1" colspan="1" style="text-align:center"/><td rowspan="1" colspan="1" style="text-align:center">8</td><td rowspan="1" colspan="2" style="text-align:center">1.000–1.304</td><td rowspan="1" colspan="1" style="text-align:center">1.205</td><td rowspan="1" colspan="1" style="text-align:center"/><td rowspan="1" colspan="1" style="text-align:center"/><td rowspan="1" colspan="1" style="text-align:center"/></tr><tr><td rowspan="1" colspan="5" style="text-align:center"><bold>Length of pronotum / Length of head</bold>
                                </td><td rowspan="1" colspan="1" style="text-align:center"/><td rowspan="1" colspan="1" style="text-align:center"/><td rowspan="1" colspan="1" style="text-align:center"/></tr><tr><td rowspan="1" colspan="1" style="text-align:center">Specimens</td><td rowspan="1" colspan="1" style="text-align:center">N</td><td rowspan="1" colspan="2" style="text-align:center">Range</td><td rowspan="1" colspan="1" style="text-align:center">Mean</td><td rowspan="1" colspan="1" style="text-align:center"/><td rowspan="1" colspan="1" style="text-align:center"/><td rowspan="1" colspan="1" style="text-align:center"/></tr><tr><td rowspan="1" colspan="1" style="text-align:center"/><td rowspan="1" colspan="1" style="text-align:center">8</td><td rowspan="1" colspan="2" style="text-align:center">1.359–2.050</td><td rowspan="1" colspan="1" style="text-align:center">1.590</td><td rowspan="1" colspan="1" style="text-align:center"/><td rowspan="1" colspan="1" style="text-align:center"/><td rowspan="1" colspan="1" style="text-align:center"/></tr></tbody></table></table-wrap><fig id="F17" position="float" orientation="portrait"><label>Figure 57–62.</label><caption><p>Illustrations, male aedeagus, dorsal, ventral, left lateral aspects. <bold>57</bold> <italic><tp:taxon-name>Asklepia geminata</tp:taxon-name></italic> (Bates, 1871) ADP109186, Río Samiria, Boca Caño Inglés Camp, Perú <bold>58</bold> <italic><tp:taxon-name>Asklepia campbellorum</tp:taxon-name></italic> Zamorano &amp; Erwin, sp. n. ADP109196, 20 km SW Manaus, Brazil <bold>59</bold> <italic><tp:taxon-name>Asklepia demiti</tp:taxon-name></italic> Erwin &amp; Zamorano, sp. n. ADP132585, Rio Demiti, Brazil <bold>60</bold> <italic><tp:taxon-name>Asklepia grammechrysea</tp:taxon-name></italic> Zamorano &amp; Erwin, sp. n. ADP052565, Río Sucusari, Perú <bold>61</bold> <italic><tp:taxon-name>Asklepia laetitia</tp:taxon-name></italic> Zamorano &amp; Erwin, sp. n. ADP109190, Leticia, Colombia. Legend: <bold>a</bold> apical area; <bold>bl</bold> basal lobe; <bold>bo</bold> basal orifice; <bold>lp</bold> left paramere; <bold>ml</bold> median lobe; <bold>om</bold> ostial membrane; <bold>oo</bold> ostial opening; <bold>rp</bold> right paramere; <bold>sh</bold> shaft; <bold>pb</bold> phallobase; <bold>ps</bold> phallobase shaft; <bold>ms</bold> medial spine; <bold>ds</bold> distal spine <bold>62</bold> <italic><tp:taxon-name>Asklepia lebioides</tp:taxon-name></italic> (Bates, 1871), comb. n., ADP109208, Rio Demiti, Brazil. Scale line = 0.25 mm.</p></caption><graphic xmlns:xlink="http://www.w3.org/1999/xlink" xlink:href="zookeys-430-001-g017.jpg" position="float" orientation="portrait" xlink:type="simple"/></fig></tp:treatment-sec><ref-list><ref id="B54"><mixed-citation xmlns:xlink="http://www.w3.org/1999/xlink" xlink:type="simple"><person-group><name name-style="western"><surname>Liebke</surname><given-names>M</given-names></name></person-group> (<year>1938</year>) <article-title>Denkschrift über die Carabiden-Tribus Colliurini. Festschrift zum 60. Geburtstage von Profesor Dr.</article-title><source>Embrik Strand</source><volume>4</volume>: <fpage>37</fpage>–<lpage>141</lpage>.</mixed-citation></ref><ref id="B22"><mixed-citation xmlns:xlink="http://www.w3.org/1999/xlink" xlink:type="simple"><person-group><name name-style="western"><surname>Erwin</surname><given-names>TL</given-names></name></person-group> (<year>1991</year>) <article-title>Natural history of the carabid beetles at the BIOLAT Rio Manu Biological Station, Pakitza, Perú.</article-title><source>Revista Peruana de Entomología</source><volume>33</volume>: <fpage>1</fpage>–<lpage>85</lpage>.</mixed-citation></ref></ref-list></tp:taxon-treatment>
