# Supplementary material for: A synopsis of the tribe Lachnophorini, with a new genus of Neotropical distribution and a revision of the Neotropical genus Asklepia Liebke, 1938 (Insecta, Coleoptera, Carabidae)
Source: Zookeys. 2014 Aug 1;(430):1–108. doi: 10.3897/zookeys.430.8094 (PMC4141162; doi:10.3897/zookeys.430.8094)
Supplement: XML Treatment for Asklepia ecuadoriana [file zookeys.430.8094-treatment36.xml]

<!DOCTYPE tp:taxon-treatment
  PUBLIC "-//TaxonX//DTD Taxonomic Treatment Publishing DTD v0 20100105//EN" "tax-treatment-NSO.dtd">
<tp:taxon-treatment xmlns:tp="http://www.plazi.org/taxpub"><tp:treatment-meta><kwd-group><label>Taxon classification</label><kwd><named-content content-type="kingdom">Animalia</named-content></kwd><kwd><named-content content-type="order">Coleoptera</named-content></kwd><kwd><named-content content-type="family">Carabidae</named-content></kwd></kwd-group><mixed-citation publication-type="journal"><person-group><name><surname>Erwin</surname><given-names>Terry L.</given-names></name><name><surname>Zamorano</surname><given-names>Laura S.</given-names></name></person-group><article-title>A synopsis of the tribe Lachnophorini, with a new genus of Neotropical distribution and a revision of the Neotropical genus <italic>Asklepia</italic> Liebke, 1938 (Insecta, Coleoptera, Carabidae)</article-title><source>Zookeys</source><day>1</day><month>8</month><year>2014</year><volume>2014</volume><issue>430</issue><fpage>1</fpage><lpage>108</lpage><pub-id pub-id-type="doi">10.3897/zookeys.430.8094</pub-id></mixed-citation></tp:treatment-meta><tp:nomenclature><tp:taxon-name>
                            <tp:taxon-name-part taxon-name-part-type="genus">Asklepia</tp:taxon-name-part>
                            <tp:taxon-name-part taxon-name-part-type="species">ecuadoriana</tp:taxon-name-part>
                            <object-id xmlns:xlink="http://www.w3.org/1999/xlink" content-type="zoobank" xlink:type="simple">http://zoobank.org/40AFE3C2-454B-42E4-998A-BBC8014E7406</object-id>
                        </tp:taxon-name><tp:taxon-authority>Erwin &amp; Zamorano</tp:taxon-authority><tp:taxon-status xmlns:xlink="http://www.w3.org/1999/xlink" xlink:type="simple">sp. n.</tp:taxon-status><xref>Ecuadorian pattern-wing beetle </xref><xref ref-type="fig" rid="F12">Figs 43</xref><xref ref-type="fig" rid="F18">, 67</xref><xref ref-type="fig" rid="F18">, 68</xref><xref ref-type="fig" rid="F22">, 78</xref></tp:nomenclature><tp:treatment-sec sec-type="Holotype"><title>Holotype.</title><p><bold>Ecuador</bold>, Sucumbíos, Limoncocha, <named-content xmlns:xlink="http://www.w3.org/1999/xlink" content-type="dwc:verbatimCoordinates" xlink:type="simple">0.4088°S, 76.6176°W</named-content>, 233m, 11 June 1977 (W.E Steiner)(NMNH: ADP132485, male).</p></tp:treatment-sec><tp:treatment-sec sec-type="Derivation of specific epithet"><title>Derivation of specific epithet.</title><p>The specific epithet, <italic>ecuadoriana</italic>, is a singular Latinized feminine noun in apposition, based on the name of the country in which these beetles are found.</p></tp:treatment-sec><tp:treatment-sec sec-type="Proposed english vernacular name"><title>Proposed english vernacular name.</title><p>Ecuadorian pattern-wing beetle.</p></tp:treatment-sec><tp:treatment-sec sec-type="Diagnosis"><title>Diagnosis.</title><p>With the attributes of the genus <italic><tp:taxon-name>Asklepia</tp:taxon-name></italic> as described by <xref ref-type="bibr" rid="B54">Liebke (1938)</xref> and as noted above under the generic diagnosis, and medium to large-sized for the genus (SBL = 2.590–3.131 mm). Adults with head aurantiacus and prothorax flavotestaceous, elytral maculae fulvous or aurantiacus in some individuals; elytron flavotestaceous with a triangular flavous macula in the basal proximal quadrant, macula covering half of the quadrant, and elongated, longitudinally oriented flavous macula in the medial proximal quadrant, a flavous macula in the medial lateral quadrant and a triangular flavous macula in the apical proximal quadrant; metasternum, abdominal sterna III-VI, and epipleuron flavotestaceous, abdominal sternum VII infuscated; legs testaceous; antennal scape, pedicel and antennomere 3 testaceous, antennomeres 4-6 and basal half of 7 deeply infuscated, apical half of 7, 8-11 white. Dorsal surface devoid of microsculpture, surface luster very shiny. Pronotum markedly convex with lateral margin effaced except just anterior to hind angle and there a simple bead; hind angle feebly produced; median line feebly defined. Elytral interneurs effaced from most of the elytron surface, only evident as short discontinuous rows of course punctures in the basal proximal quadrant and upper right corner of basal lateral quadrant.</p></tp:treatment-sec><tp:treatment-sec sec-type="Description"><title>Description.</title><p>(<xref ref-type="fig" rid="F12">Figs 43</xref>, <xref ref-type="fig" rid="F18">67</xref>, <xref ref-type="fig" rid="F18">68</xref>). <bold><!--PageBreak--><italic>Habitus</italic>:</bold> (<xref ref-type="fig" rid="F12">Fig. 43</xref>). <bold><italic>Size</italic>:</bold> [See also <xref ref-type="table" rid="T15">Table 15</xref>] Medium-size for the genus; ABL = 2.894–2.995 mm, SBL = 2.501–2.598 mm, TW (total width) 1.325–1.490 mm, LP = 0.555–0.595 mm, WP = 0.638–0.691 mm, LE = 1.607–1.632 mm. <bold><italic>Color</italic>:</bold> See diagnosis above. <bold><italic>Luster</italic>:</bold> See diagnosis above. <bold><italic>Head</italic></bold> (<xref ref-type="fig" rid="F12">Fig. 43</xref>): as in description for genus above. <bold><italic>Prothorax</italic>.</bold> Pronotum (<xref ref-type="fig" rid="F12">Fig. 43</xref>) moderately broad, slightly narrower than head across eyes (WH/WP, mean both sexes: 1.140), longer than head (LP/LH, mean both sexes: 1.586), about as longer than wide (WP/LP, mean both sexes: 1.157); markedly cordiform and convex lateral margin effaced with seta at anterior third on slightly raised area; apex markedly constricted; anterior angles feebly produced, hind angle slightly acutely produced and setose; median line feebly defined, basal transverse impressions punctate, punctures infuscated; surface smooth throughout. <bold><italic>Pterothorax</italic>.</bold> Normal for genus, see description for genus above. Elytra moderately convex; at apical third twice as wide as head across eyes (WH/TW, mean both sexes: 0.535) and pronotum (WP/TW, mean both sexes: 0.469), longer than wide. Elytral interneurs effaced from most of the elytron surface, only evident as short discontinuous rows of coarse punctures, punctures with fuscous halo. Scattered fuscous punctures in the medial and apical quadrants present in some individuals. Hind wings fully developed. <bold><italic>Legs</italic>.</bold> Overall, normal for genus, see description for genus above. <bold><italic>Abdominal sterna</italic>.</bold> Overall, normal for genus, see description for genus above. <bold><italic>Male genitalia</italic></bold> (<xref ref-type="fig" rid="F18">Figs 67</xref>, <xref ref-type="fig" rid="F18">68</xref>, see <xref ref-type="fig" rid="F17">Fig. 61</xref> for attribute labels). Median lobe with phallobase short about a fourth the length of shaft, basal opening small, oriented parallel to shaft. Shaft broad, slightly curved ventrally then curved dorsally near apex, dorsally sclerotized except for short ostium; in ventral aspect tapered toward rather broadly rounded apex, in lateral aspect, a narrowly rounded apex. Parameres: left very large and broad, right small and triangular; apex of left paramere narrowly rounded much longer than right paramere about half the length of shaft (measured in left lateral aspect). Endophallus with 2 preapical spines; we have illustrated an everted endophallus to demonstrate the location of the spines in a median field and an apical field. <bold><italic>Female genitalia</italic>.</bold> Not investigated, presumably similar to that of <italic><tp:taxon-name>Asklepia demiti</tp:taxon-name></italic> sp. n.</p></tp:treatment-sec><tp:treatment-sec sec-type="Dispersal potential"><title>Dispersal potential.</title><p>These beetles are macropterous and probably capable of flight. They are moderately swift and agile runners.</p></tp:treatment-sec><tp:treatment-sec sec-type="Distribution"><title>Distribution.</title><p>(<xref ref-type="fig" rid="F22">Fig. 78</xref>). This species has been found at only one location on a lake shore near the white-water system of the Río Napo drainage system. But that does not at all indicate its real distribution: as has been pointed out above, very small beetles are inadequately sampled, especially in the Neotropics.</p></tp:treatment-sec><tp:treatment-sec sec-type="Way of life"><title>Way of life.</title><p>See <xref ref-type="bibr" rid="B22">Erwin (1991)</xref> for a general description of the genus. Adults of this species are active in the rainy season on the shore of a small lake in lowland rainforest.</p></tp:treatment-sec><tp:treatment-sec sec-type="Other specimens examined"><title>Other specimens examined.</title><p><bold>Ecuador</bold>, Orellana, Limoncocha, <named-content xmlns:xlink="http://www.w3.org/1999/xlink" content-type="dwc:verbatimCoordinates" xlink:type="simple">0.4088°S, 76.6176°W</named-content>, 233m, 11 June 1977 (W.E Steiner)(NMNH: ADP132500, female paratype, ADP109192, ADP132468, male paratypes).</p></tp:treatment-sec><tp:treatment-sec><!--Section generated to contain objects referenced in tp:taxon-treatment.--><fig id="F12" position="float" orientation="portrait"><label>Figure 41–44.</label><caption><p>Digital Photo-illustrations, habitus, dorsal aspect of holotypes. <bold>41</bold> <italic><tp:taxon-name>Asklepia bracheia</tp:taxon-name></italic> Zamorano &amp; Erwin, sp. n. ADP008121, Cocha Shimagai, Perú <bold>42</bold> <italic><tp:taxon-name>Asklepia cuiabaensis</tp:taxon-name></italic> Erwin &amp; Zamorano, sp. n. ADP130044, Cuiabá, Brazil <bold>43</bold> <italic><tp:taxon-name>Asklepia ecuadoriana</tp:taxon-name></italic> Erwin &amp; Zamorano, sp. n. ADP132485, Limoncocha, Ecuador <bold>44</bold> <italic><tp:taxon-name>Asklepia kathleenae</tp:taxon-name></italic> Erwin &amp; Zamorano, sp. n. ADP132460, Belém, Brazil. Scale line = 1 mm.</p></caption><graphic xmlns:xlink="http://www.w3.org/1999/xlink" xlink:href="zookeys-430-001-g012.jpg" position="float" orientation="portrait" xlink:type="simple"/></fig><fig id="F18" position="float" orientation="portrait"><label>Figure 63–68.</label><caption><p>Illustrations, male aedeagus, dorsal, ventral, left lateral aspects. <bold>63</bold> <italic><tp:taxon-name>Asklepia matomena</tp:taxon-name></italic> Zamorano &amp; Erwin, sp. n. ADP132527, 20 km SW Manaus, Brazil <bold>64</bold> <italic><tp:taxon-name>Asklepia adisi</tp:taxon-name></italic> Erwin &amp; Zamorano, sp. n. Adis # 001335, Ilha de Marchantaria, Lago Camaleão, Brazil <bold>65</bold> <italic><tp:taxon-name>Asklepia biolat</tp:taxon-name></italic> Erwin &amp; Zamorano, sp. n. ADP132480, Pakitza, Perú <bold>66</bold> <italic><tp:taxon-name>Asklepia bracheia</tp:taxon-name></italic> Zamorano &amp; Erwin, sp. n. ADP067304, Boca del Río Samiria Perú <bold>67</bold> <italic><tp:taxon-name>Asklepia ecuadoriana</tp:taxon-name></italic> Erwin &amp; Zamorano, sp. n. ADP132468, Limoncocha, Ecuador. Endophallus not everted <bold>68</bold> <italic><tp:taxon-name>Asklepia ecuadoriana</tp:taxon-name></italic> Erwin &amp; Zamorano, sp. n. ADP132468, Limoncocha, Ecuador. Endophallus everted. Scale line = 0.25 mm.</p></caption><graphic xmlns:xlink="http://www.w3.org/1999/xlink" xlink:href="zookeys-430-001-g018.jpg" position="float" orientation="portrait" xlink:type="simple"/></fig><fig id="F22" position="float" orientation="portrait"><label>Figure 78.</label><caption><p>Distribution map for known localities of <italic><tp:taxon-name>Asklepia</tp:taxon-name></italic> species of the <italic>pulchripennis</italic> group.</p></caption><graphic xmlns:xlink="http://www.w3.org/1999/xlink" xlink:href="zookeys-430-001-g022.jpg" position="float" orientation="portrait" xlink:type="simple"/></fig><table-wrap id="T15" position="float" orientation="portrait"><label>Table 15.</label><caption><p><italic><tp:taxon-name><tp:taxon-name-part taxon-name-part-type="genus">Asklepia</tp:taxon-name-part> <tp:taxon-name-part taxon-name-part-type="species">ecuadoriana</tp:taxon-name-part></tp:taxon-name></italic> Erwin &amp; Zamorano, sp. n.</p></caption><table rules="all"><tbody><tr><td rowspan="1" colspan="8" style="text-align:center"><bold>Standard deviation</bold>
                                </td></tr><tr><td rowspan="1" colspan="1" style="text-align:center"><bold>SBL</bold>
                                </td><td rowspan="1" colspan="1" style="text-align:center"><bold>MW</bold>
                                </td><td rowspan="1" colspan="1" style="text-align:center"><bold>LP</bold>
                                </td><td rowspan="1" colspan="1" style="text-align:center"><bold>LE</bold>
                                </td><td rowspan="1" colspan="1" style="text-align:center"><bold>LH</bold>
                                </td><td rowspan="1" colspan="1" style="text-align:center"><bold>WP</bold>
                                </td><td rowspan="1" colspan="1" style="text-align:center"><bold>WH</bold>
                                </td><td rowspan="1" colspan="1" style="text-align:center"><bold>WE</bold>
                                </td></tr><tr><td rowspan="1" colspan="1" style="text-align:center">0.135</td><td rowspan="1" colspan="1" style="text-align:center">0.092</td><td rowspan="1" colspan="1" style="text-align:center">0.053</td><td rowspan="1" colspan="1" style="text-align:center">0.028</td><td rowspan="1" colspan="1" style="text-align:center">0.086</td><td rowspan="1" colspan="1" style="text-align:center">0.027</td><td rowspan="1" colspan="1" style="text-align:center">0.029</td><td rowspan="1" colspan="1" style="text-align:center">0.046</td></tr><tr><td rowspan="1" colspan="5" style="text-align:center"><bold>Total length</bold>
                                </td><td rowspan="1" colspan="1" style="text-align:center"/><td rowspan="1" colspan="1" style="text-align:center"/><td rowspan="1" colspan="1" style="text-align:center"/></tr><tr><td rowspan="1" colspan="1" style="text-align:center">Specimens</td><td rowspan="1" colspan="1" style="text-align:center">N</td><td rowspan="1" colspan="2" style="text-align:center">Range</td><td rowspan="1" colspan="1" style="text-align:center">Mean</td><td rowspan="1" colspan="1" style="text-align:center"/><td rowspan="1" colspan="1" style="text-align:center"/><td rowspan="1" colspan="1" style="text-align:center"/></tr><tr><td rowspan="1" colspan="1" style="text-align:center"/><td rowspan="1" colspan="1" style="text-align:center">17</td><td rowspan="1" colspan="2" style="text-align:center">2.590- 3.131</td><td rowspan="1" colspan="1" style="text-align:center">2.953</td><td rowspan="1" colspan="1" style="text-align:center"/><td rowspan="1" colspan="1" style="text-align:center"/><td rowspan="1" colspan="1" style="text-align:center"/></tr><tr><td rowspan="1" colspan="5" style="text-align:center"><bold>Total length</bold>
                                </td><td rowspan="1" colspan="1" style="text-align:center"/><td rowspan="1" colspan="1" style="text-align:center"/><td rowspan="1" colspan="1" style="text-align:center"/></tr><tr><td rowspan="1" colspan="1" style="text-align:center">Specimens</td><td rowspan="1" colspan="1" style="text-align:center">N</td><td rowspan="1" colspan="2" style="text-align:center">Range</td><td rowspan="1" colspan="1" style="text-align:center">Mean</td><td rowspan="1" colspan="1" style="text-align:center"/><td rowspan="1" colspan="1" style="text-align:center"/><td rowspan="1" colspan="1" style="text-align:center"/></tr><tr><td rowspan="1" colspan="1" style="text-align:center"/><td rowspan="1" colspan="1" style="text-align:center">17</td><td rowspan="1" colspan="2" style="text-align:center">1.491–1.815</td><td rowspan="1" colspan="1" style="text-align:center">1.678</td><td rowspan="1" colspan="1" style="text-align:center"/><td rowspan="1" colspan="1" style="text-align:center"/><td rowspan="1" colspan="1" style="text-align:center"/></tr><tr><td rowspan="1" colspan="5" style="text-align:center"><bold>Width of head/Total width</bold>
                                </td><td rowspan="1" colspan="1" style="text-align:center"/><td rowspan="1" colspan="1" style="text-align:center"/><td rowspan="1" colspan="1" style="text-align:center"/></tr><tr><td rowspan="1" colspan="1" style="text-align:center">Specimens</td><td rowspan="1" colspan="1" style="text-align:center">N</td><td rowspan="1" colspan="2" style="text-align:center">Range</td><td rowspan="1" colspan="1" style="text-align:center">Mean</td><td rowspan="1" colspan="1" style="text-align:center"/><td rowspan="1" colspan="1" style="text-align:center"/><td rowspan="1" colspan="1" style="text-align:center"/></tr><tr><td rowspan="1" colspan="1" style="text-align:center"/><td rowspan="1" colspan="1" style="text-align:center">17</td><td rowspan="1" colspan="2" style="text-align:center">0.459–0.525</td><td rowspan="1" colspan="1" style="text-align:center">0.491</td><td rowspan="1" colspan="1" style="text-align:center"/><td rowspan="1" colspan="1" style="text-align:center"/><td rowspan="1" colspan="1" style="text-align:center"/></tr><tr><td rowspan="1" colspan="5" style="text-align:center"><bold>Pronotum: Width (at widest part)/Length</bold>
                                </td><td rowspan="1" colspan="1" style="text-align:center"/><td rowspan="1" colspan="1" style="text-align:center"/><td rowspan="1" colspan="1" style="text-align:center"/></tr><tr><td rowspan="1" colspan="1" style="text-align:center">Specimens</td><td rowspan="1" colspan="1" style="text-align:center">N</td><td rowspan="1" colspan="2" style="text-align:center">Range</td><td rowspan="1" colspan="1" style="text-align:center">Mean</td><td rowspan="1" colspan="1" style="text-align:center"/><td rowspan="1" colspan="1" style="text-align:center"/><td rowspan="1" colspan="1" style="text-align:center"/></tr><tr><td rowspan="1" colspan="1" style="text-align:center"/><td rowspan="1" colspan="1" style="text-align:center">17</td><td rowspan="1" colspan="2" style="text-align:center">1.331–1.550</td><td rowspan="1" colspan="1" style="text-align:center">1.380</td><td rowspan="1" colspan="1" style="text-align:center"/><td rowspan="1" colspan="1" style="text-align:center"/><td rowspan="1" colspan="1" style="text-align:center"/></tr><tr><td rowspan="1" colspan="5" style="text-align:center"><bold>Length of pronotum / Length of head</bold>
                                </td><td rowspan="1" colspan="1" style="text-align:center"/><td rowspan="1" colspan="1" style="text-align:center"/><td rowspan="1" colspan="1" style="text-align:center"/></tr><tr><td rowspan="1" colspan="1" style="text-align:center">Specimens</td><td rowspan="1" colspan="1" style="text-align:center">N</td><td rowspan="1" colspan="2" style="text-align:center">Range</td><td rowspan="1" colspan="1" style="text-align:center">Mean</td><td rowspan="1" colspan="1" style="text-align:center"/><td rowspan="1" colspan="1" style="text-align:center"/><td rowspan="1" colspan="1" style="text-align:center"/></tr><tr><td rowspan="1" colspan="1" style="text-align:center"/><td rowspan="1" colspan="1" style="text-align:center">17</td><td rowspan="1" colspan="2" style="text-align:center">1.185–1.928</td><td rowspan="1" colspan="1" style="text-align:center">1.446</td><td rowspan="1" colspan="1" style="text-align:center"/><td rowspan="1" colspan="1" style="text-align:center"/><td rowspan="1" colspan="1" style="text-align:center"/></tr></tbody></table></table-wrap><fig id="F17" position="float" orientation="portrait"><label>Figure 57–62.</label><caption><p>Illustrations, male aedeagus, dorsal, ventral, left lateral aspects. <bold>57</bold> <italic><tp:taxon-name>Asklepia geminata</tp:taxon-name></italic> (Bates, 1871) ADP109186, Río Samiria, Boca Caño Inglés Camp, Perú <bold>58</bold> <italic><tp:taxon-name>Asklepia campbellorum</tp:taxon-name></italic> Zamorano &amp; Erwin, sp. n. ADP109196, 20 km SW Manaus, Brazil <bold>59</bold> <italic><tp:taxon-name>Asklepia demiti</tp:taxon-name></italic> Erwin &amp; Zamorano, sp. n. ADP132585, Rio Demiti, Brazil <bold>60</bold> <italic><tp:taxon-name>Asklepia grammechrysea</tp:taxon-name></italic> Zamorano &amp; Erwin, sp. n. ADP052565, Río Sucusari, Perú <bold>61</bold> <italic><tp:taxon-name>Asklepia laetitia</tp:taxon-name></italic> Zamorano &amp; Erwin, sp. n. ADP109190, Leticia, Colombia. Legend: <bold>a</bold> apical area; <bold>bl</bold> basal lobe; <bold>bo</bold> basal orifice; <bold>lp</bold> left paramere; <bold>ml</bold> median lobe; <bold>om</bold> ostial membrane; <bold>oo</bold> ostial opening; <bold>rp</bold> right paramere; <bold>sh</bold> shaft; <bold>pb</bold> phallobase; <bold>ps</bold> phallobase shaft; <bold>ms</bold> medial spine; <bold>ds</bold> distal spine <bold>62</bold> <italic><tp:taxon-name>Asklepia lebioides</tp:taxon-name></italic> (Bates, 1871), comb. n., ADP109208, Rio Demiti, Brazil. Scale line = 0.25 mm.</p></caption><graphic xmlns:xlink="http://www.w3.org/1999/xlink" xlink:href="zookeys-430-001-g017.jpg" position="float" orientation="portrait" xlink:type="simple"/></fig></tp:treatment-sec><ref-list><ref id="B54"><mixed-citation xmlns:xlink="http://www.w3.org/1999/xlink" xlink:type="simple"><person-group><name name-style="western"><surname>Liebke</surname><given-names>M</given-names></name></person-group> (<year>1938</year>) <article-title>Denkschrift über die Carabiden-Tribus Colliurini. Festschrift zum 60. Geburtstage von Profesor Dr.</article-title><source>Embrik Strand</source><volume>4</volume>: <fpage>37</fpage>–<lpage>141</lpage>.</mixed-citation></ref><ref id="B22"><mixed-citation xmlns:xlink="http://www.w3.org/1999/xlink" xlink:type="simple"><person-group><name name-style="western"><surname>Erwin</surname><given-names>TL</given-names></name></person-group> (<year>1991</year>) <article-title>Natural history of the carabid beetles at the BIOLAT Rio Manu Biological Station, Pakitza, Perú.</article-title><source>Revista Peruana de Entomología</source><volume>33</volume>: <fpage>1</fpage>–<lpage>85</lpage>.</mixed-citation></ref></ref-list></tp:taxon-treatment>
