# Supplementary material for: A synopsis of the tribe Lachnophorini, with a new genus of Neotropical distribution and a revision of the Neotropical genus Asklepia Liebke, 1938 (Insecta, Coleoptera, Carabidae)
Source: Zookeys. 2014 Aug 1;(430):1–108. doi: 10.3897/zookeys.430.8094 (PMC4141162; doi:10.3897/zookeys.430.8094)
Supplement: XML Treatment for Asklepia marchantaria [file zookeys.430.8094-treatment39.xml]

<!DOCTYPE tp:taxon-treatment
  PUBLIC "-//TaxonX//DTD Taxonomic Treatment Publishing DTD v0 20100105//EN" "tax-treatment-NSO.dtd">
<tp:taxon-treatment xmlns:tp="http://www.plazi.org/taxpub"><tp:treatment-meta><kwd-group><label>Taxon classification</label><kwd><named-content content-type="kingdom">Animalia</named-content></kwd><kwd><named-content content-type="order">Coleoptera</named-content></kwd><kwd><named-content content-type="family">Carabidae</named-content></kwd></kwd-group><mixed-citation publication-type="journal"><person-group><name><surname>Erwin</surname><given-names>Terry L.</given-names></name><name><surname>Zamorano</surname><given-names>Laura S.</given-names></name></person-group><article-title>A synopsis of the tribe Lachnophorini, with a new genus of Neotropical distribution and a revision of the Neotropical genus <italic>Asklepia</italic> Liebke, 1938 (Insecta, Coleoptera, Carabidae)</article-title><source>Zookeys</source><day>1</day><month>8</month><year>2014</year><volume>2014</volume><issue>430</issue><fpage>1</fpage><lpage>108</lpage><pub-id pub-id-type="doi">10.3897/zookeys.430.8094</pub-id></mixed-citation></tp:treatment-meta><tp:nomenclature><tp:taxon-name>
                            <tp:taxon-name-part taxon-name-part-type="genus">Asklepia</tp:taxon-name-part>
                            <tp:taxon-name-part taxon-name-part-type="species">marchantaria</tp:taxon-name-part>
                            <object-id xmlns:xlink="http://www.w3.org/1999/xlink" content-type="zoobank" xlink:type="simple">http://zoobank.org/012D955A-C67A-4280-B602-38678E1EFA35</object-id>
                        </tp:taxon-name><tp:taxon-authority>Erwin &amp; Zamorano</tp:taxon-authority><tp:taxon-status xmlns:xlink="http://www.w3.org/1999/xlink" xlink:type="simple">sp. n.</tp:taxon-status><xref>Marchantaria pattern-wing beetle </xref><xref ref-type="fig" rid="F13">Figs 46</xref><xref ref-type="fig" rid="F19">, 70</xref><xref ref-type="fig" rid="F22">, 78</xref></tp:nomenclature><tp:treatment-sec sec-type="Holotype"><title>Holotype.</title><p><bold>Brazil</bold>, Amazonas, Rio Solimões, Ilha de Marchantaria, Lago Camaleão, <named-content xmlns:xlink="http://www.w3.org/1999/xlink" content-type="dwc:verbatimCoordinates" xlink:type="simple">3.2488°S, 59.9556°W</named-content>, 7m, 20 October 1981 (NMNH: ADIS # 000727, female).</p></tp:treatment-sec><tp:treatment-sec sec-type="Derivation of specific epithet"><title>Derivation of specific epithet.</title><p>The specific epithet, <italic>marchantaria</italic>, is a singular Latinized feminine noun in apposition, based on the name of the island on which these beetles are found.</p></tp:treatment-sec><tp:treatment-sec sec-type="Proposed english vernacular name"><title>Proposed english vernacular name.</title><p>Marchantaria pattern-wing beetle.</p></tp:treatment-sec><tp:treatment-sec sec-type="Diagnosis"><title>Diagnosis.</title><p>With the attributes of the genus <!--PageBreak--><italic><tp:taxon-name>Asklepia</tp:taxon-name></italic> as described by <xref ref-type="bibr" rid="B54">Liebke (1938)</xref> and as noted above under the generic diagnosis, and medium-size for the genus (SBL = 2.599–2.828 mm). Adults with head brunneus, prothorax aurantiacus, elytral maculae aurantiacus; elytron brunneus with a triangular aurantiacus macula covering the left half of the apical proximal quadrant, a narrow aurantiacus macula vertically oriented in the medial proximal quadrant, a broad aurantiacus macula in the medial lateral quadrant, lateral and apical margins aurantiacus; metasternum and metasternum flavotestaceous, abdominal sterna with III-VI, and epipleuron flavotestaceous, abdominal sternum VII fuscous; legs flavotestaceous; antennal scape, pedicel and antennomere 3 testaceous, antennomeres 4-6 and basal half of 7 deeply infuscated, apical half of 7, 8–11 white. Dorsal surface devoid of microsculpture, surface luster very shiny. Pronotum markedly convex with lateral margin effaced except just anterior to hind angle and there a simple bead; hind angle barely prominent; median line feebly defined. Elytral interneurs effaced from greater part of the elytron surface, only evident as short discontinuous rows of scattered, coarse punctures unevenly spaced in the medial quadrants and along interneur 1.</p></tp:treatment-sec><tp:treatment-sec sec-type="Description"><title>Description.</title><p>(<xref ref-type="fig" rid="F13">Fig. 46</xref>, <xref ref-type="fig" rid="F19">70</xref>). <bold><italic>Habitus</italic>:</bold> (<xref ref-type="fig" rid="F13">Fig. 46</xref>). <bold><italic>Size</italic>:</bold> [See also <xref ref-type="table" rid="T18">Table 18</xref>] Medium-size for the genus; ABL = 2.80–3.41 mm, SBL = 2.599–2.828 mm, TW (total width) 1.324–1.582 mm, LP = 0.542–0.619 mm, WP = 0.670–0717 mm, LE = 1.613–1.809 mm. <bold><italic>Color</italic>:</bold> See diagnosis above. <bold><italic>Luster</italic>:</bold> See diagnosis above. <bold><italic>Head</italic></bold> (<xref ref-type="fig" rid="F13">Fig. 46</xref>): as in description for genus above. <bold><italic>Prothorax</italic>.</bold> Pronotum (<xref ref-type="fig" rid="F13">Fig. 46</xref>) slightly broad, narrower than head across eyes (WH/WP, mean both sexes: 1.109), longer than head (LP/LH, mean both sexes: 1.382), wider than long (WP/LP, mean both sexes: 1.185); markedly cordiform and convex, lateral margin effaced with seta at anterior third on slightly raised area; apex markedly constricted; anterior angle feebly produced, hind angle slightly prominent and setose; median line feebly defined, transverse impressions punctate, punctures infuscated; surface smooth throughout. <bold><italic>Pterothorax</italic>.</bold> Normal for genus, see description for genus above. Elytra moderately convex; at apical third twice as wide as head across eyes (WH/TW, mean both sexes: 0.529) and pronotum (WP/TW, mean both sexes: 0.476), longer than wide. Elytral interneur effaced from greater part of the elytron surface, only evident as short discontinuous rows of scattered, coarse punctures unevenly spaced in the medial quadrants and along interneur 1. Hind wings fully developed.</p><p><bold><italic>Legs</italic>.</bold> Overall, normal for genus, see description for genus above. <bold><italic>Abdominal sterna</italic>.</bold> Overall, normal for genus, see description for genus above. <bold><italic>Male genitalia</italic></bold> (<xref ref-type="fig" rid="F19">Fig. 70</xref>, see <xref ref-type="fig" rid="F17">Fig. 61</xref> for attribute labels). Median lobe with phallobase short about a fourth the length of shaft, basal opening moderately large, oriented slightly oblique to shaft. Shaft broad, moderately curved ventrally, dorsally sclerotized except moderate-length ostium; in ventral aspect tapered toward narrowly rounded apex, in lateral aspect, a broadly rounded apex. Parameres missing. Endophallus with 2 preapical spines. <bold><italic>Female genitalia</italic>.</bold> Not investigated, presumably similar to that of <italic><tp:taxon-name>Asklepia demiti</tp:taxon-name></italic> sp. n.</p></tp:treatment-sec><tp:treatment-sec sec-type="Dispersal potential"><title>Dispersal potential.</title><p>These beetles are macropterous and probably capable of flight. They are moderately swift and agile runners.</p></tp:treatment-sec><tp:treatment-sec sec-type="Distribution"><title>Distribution.</title><p>(<xref ref-type="fig" rid="F22">Fig. 78</xref>). This species has been found at only one location on a white-water lake shore within the Amazon River drainage system. But that does not at all indicate its real distribution: as has been pointed out above, very small beetles are inadequately sampled, especially in the Neotropics.</p></tp:treatment-sec><tp:treatment-sec sec-type="Way of life"><title>Way of life.</title><p>See <xref ref-type="bibr" rid="B22">Erwin (1991)</xref> for a general description. Adults of this species are active in the rainy season in the Varzea rainforest along the main course of the Rio Solimões. They occur at the Varzea forest edge on the floating macrophyte, <italic><tp:taxon-name>Eichornia crassipes</tp:taxon-name></italic> (Mart.) Solms.</p></tp:treatment-sec><tp:treatment-sec sec-type="Other specimens examined"><title>Other specimens examined.</title><p><bold>Brazil</bold>, Amazonas, Rio Solimões, Ilha de Marchantaria, Lago Camaleão, <named-content xmlns:xlink="http://www.w3.org/1999/xlink" content-type="dwc:verbatimCoordinates" xlink:type="simple">3.2488°S, 59.9556°W</named-content>, 7m, 1 October 1981 (J. Adis)(NMNH: ADIS # 000235, female paratype, ADIS # 000654, male paratype), 20 October 1981 (NMNH: ADIS # 001459, ADIS # 001429, ADIS # 001897, female paratypes; 4 November 1981 (NMNH: ADIS # 000864, ADIS # 001041, female paratypes). Non-<!--PageBreak-->paratypes and damaged: <bold>Brazil</bold>, Amazonas, Rio Solimões, Ilha de Marchantaria, Lago Camaleão, <named-content xmlns:xlink="http://www.w3.org/1999/xlink" content-type="dwc:verbatimCoordinates" xlink:type="simple">3.2488°S, 59.9556°W</named-content>, 7m, ADIS # 000780, ADIS # 001103, males, ADIS # 001282, ADIS # 001034, females, 14 August 1981 (NMNH: ADIS # 001663, female).</p></tp:treatment-sec><tp:treatment-sec><!--Section generated to contain objects referenced in tp:taxon-treatment.--><fig id="F13" position="float" orientation="portrait"><label>Figure 45–48.</label><caption><p>Digital Photo-illustrations, habitus, dorsal aspect of holotypes. <bold>45</bold> <italic><tp:taxon-name>Asklepia macrops</tp:taxon-name></italic> Erwin &amp; Zamorano, sp. n. ADP132496, Concordia, Río Uruguay, Argentina <bold>46</bold> <italic><tp:taxon-name>Asklepia marchantaria</tp:taxon-name></italic> Erwin &amp; Zamorano, sp. n. Adis #000727, Ilha de Marchantaria, Lago Camaleão, Brazil <bold>47</bold> <italic><tp:taxon-name>Asklepia marituba</tp:taxon-name></italic> Zamorano &amp; Erwin, sp. n. ADP132494, Ananindeua, Marituba, Brazil <bold>48</bold> <italic><tp:taxon-name>Asklepia pakitza</tp:taxon-name></italic> Erwin &amp; Zamorano, sp. n. ADP132466, Patkitza, Perú. Scale line = 1 mm.</p></caption><graphic xmlns:xlink="http://www.w3.org/1999/xlink" xlink:href="zookeys-430-001-g013.jpg" position="float" orientation="portrait" xlink:type="simple"/></fig><fig id="F19" position="float" orientation="portrait"><label>Figure 69–74.</label><caption><p><bold>69</bold> <italic><tp:taxon-name>Asklepia kathleenae</tp:taxon-name></italic> Erwin &amp; Zamorano, sp. n. ADP132529, Belém, Brazil <bold>70</bold> <italic><tp:taxon-name>Asklepia marchantaria</tp:taxon-name></italic> Erwin &amp; Zamorano, sp. n. Adis # 001103, Ilha de Marchantaria, Lago Camaleão, Brazil <bold>71</bold> <italic><tp:taxon-name>Asklepia pakitza</tp:taxon-name></italic> Erwin &amp; Zamorano, sp. n. ADP132466, Pakitza, Perú <bold>72</bold> <italic><tp:taxon-name>Asklepia paraguayensis</tp:taxon-name></italic> Zamorano &amp; Erwin, sp. n. ADP132769, San Lorenzo Paraguay <bold>73</bold> <italic><tp:taxon-name>Asklepia surinamensis</tp:taxon-name></italic> Zamorano &amp; Erwin, sp. n. ADP132763, l’Hermitage, Surinam <bold>74</bold> <italic><tp:taxon-name>Asklepia vigilante</tp:taxon-name></italic> Erwin &amp; Zamorano, sp. n. ADP067301, Boca del Río Samiria, Perú.</p></caption><graphic xmlns:xlink="http://www.w3.org/1999/xlink" xlink:href="zookeys-430-001-g019.jpg" position="float" orientation="portrait" xlink:type="simple"/></fig><fig id="F22" position="float" orientation="portrait"><label>Figure 78.</label><caption><p>Distribution map for known localities of <italic><tp:taxon-name>Asklepia</tp:taxon-name></italic> species of the <italic>pulchripennis</italic> group.</p></caption><graphic xmlns:xlink="http://www.w3.org/1999/xlink" xlink:href="zookeys-430-001-g022.jpg" position="float" orientation="portrait" xlink:type="simple"/></fig><table-wrap id="T18" position="float" orientation="portrait"><label>Table 18.</label><caption><p><italic><tp:taxon-name><tp:taxon-name-part taxon-name-part-type="genus">Asklepia</tp:taxon-name-part> <tp:taxon-name-part taxon-name-part-type="species">marchantaria</tp:taxon-name-part></tp:taxon-name></italic> Erwin &amp; Zamorano, sp. n.</p></caption><table rules="all"><tbody><tr><td rowspan="1" colspan="8" style="text-align:center"><bold>Standard deviation</bold>
                                </td></tr><tr><td rowspan="1" colspan="1" style="text-align:center"><bold>SBL</bold>
                                </td><td rowspan="1" colspan="1" style="text-align:center"><bold>MW</bold>
                                </td><td rowspan="1" colspan="1" style="text-align:center"><bold>LP</bold>
                                </td><td rowspan="1" colspan="1" style="text-align:center"><bold>LE</bold>
                                </td><td rowspan="1" colspan="1" style="text-align:center"><bold>LH</bold>
                                </td><td rowspan="1" colspan="1" style="text-align:center"><bold>WP</bold>
                                </td><td rowspan="1" colspan="1" style="text-align:center"><bold>WH</bold>
                                </td><td rowspan="1" colspan="1" style="text-align:center"><bold>WE</bold>
                                </td></tr><tr><td rowspan="1" colspan="1" style="text-align:center">0.077</td><td rowspan="1" colspan="1" style="text-align:center">0.109</td><td rowspan="1" colspan="1" style="text-align:center">0.032</td><td rowspan="1" colspan="1" style="text-align:center">0.027</td><td rowspan="1" colspan="1" style="text-align:center">0.067</td><td rowspan="1" colspan="1" style="text-align:center">0.028</td><td rowspan="1" colspan="1" style="text-align:center">0.018</td><td rowspan="1" colspan="1" style="text-align:center">0.055</td></tr><tr><td rowspan="1" colspan="5" style="text-align:center"><bold>Total length</bold>
                                </td><td rowspan="1" colspan="1" style="text-align:center"/><td rowspan="1" colspan="1" style="text-align:center"/><td rowspan="1" colspan="1" style="text-align:center"/></tr><tr><td rowspan="1" colspan="1" style="text-align:center">Specimens</td><td rowspan="1" colspan="1" style="text-align:center">N</td><td rowspan="1" colspan="2" style="text-align:center">Range</td><td rowspan="1" colspan="1" style="text-align:center">Mean</td><td rowspan="1" colspan="1" style="text-align:center"/><td rowspan="1" colspan="1" style="text-align:center"/><td rowspan="1" colspan="1" style="text-align:center"/></tr><tr><td rowspan="1" colspan="1" style="text-align:center"/><td rowspan="1" colspan="1" style="text-align:center">7</td><td rowspan="1" colspan="2" style="text-align:center">2.599–2.828</td><td rowspan="1" colspan="1" style="text-align:center">2.675</td><td rowspan="1" colspan="1" style="text-align:center"/><td rowspan="1" colspan="1" style="text-align:center"/><td rowspan="1" colspan="1" style="text-align:center"/></tr><tr><td rowspan="1" colspan="5" style="text-align:center"><bold>Total length</bold>
                                </td><td rowspan="1" colspan="1" style="text-align:center"/><td rowspan="1" colspan="1" style="text-align:center"/><td rowspan="1" colspan="1" style="text-align:center"/></tr><tr><td rowspan="1" colspan="1" style="text-align:center">Specimens</td><td rowspan="1" colspan="1" style="text-align:center">N</td><td rowspan="1" colspan="2" style="text-align:center">Range</td><td rowspan="1" colspan="1" style="text-align:center">Mean</td><td rowspan="1" colspan="1" style="text-align:center"/><td rowspan="1" colspan="1" style="text-align:center"/><td rowspan="1" colspan="1" style="text-align:center"/></tr><tr><td rowspan="1" colspan="1" style="text-align:center"/><td rowspan="1" colspan="1" style="text-align:center">7</td><td rowspan="1" colspan="2" style="text-align:center">1.324–1.582</td><td rowspan="1" colspan="1" style="text-align:center">1.457</td><td rowspan="1" colspan="1" style="text-align:center"/><td rowspan="1" colspan="1" style="text-align:center"/><td rowspan="1" colspan="1" style="text-align:center"/></tr><tr><td rowspan="1" colspan="5" style="text-align:center"><bold>Width of head/Total width</bold>
                                </td><td rowspan="1" colspan="1" style="text-align:center"/><td rowspan="1" colspan="1" style="text-align:center"/><td rowspan="1" colspan="1" style="text-align:center"/></tr><tr><td rowspan="1" colspan="1" style="text-align:center">Specimens</td><td rowspan="1" colspan="1" style="text-align:center">N</td><td rowspan="1" colspan="2" style="text-align:center">Range</td><td rowspan="1" colspan="1" style="text-align:center">Mean</td><td rowspan="1" colspan="1" style="text-align:center"/><td rowspan="1" colspan="1" style="text-align:center"/><td rowspan="1" colspan="1" style="text-align:center"/></tr><tr><td rowspan="1" colspan="1" style="text-align:center"/><td rowspan="1" colspan="1" style="text-align:center">7</td><td rowspan="1" colspan="2" style="text-align:center">0.500–0.578</td><td rowspan="1" colspan="1" style="text-align:center">0.529</td><td rowspan="1" colspan="1" style="text-align:center"/><td rowspan="1" colspan="1" style="text-align:center"/><td rowspan="1" colspan="1" style="text-align:center"/></tr><tr><td rowspan="1" colspan="5" style="text-align:center"><bold>Pronotum: Width (at widest part)/Length</bold>
                                </td><td rowspan="1" colspan="1" style="text-align:center"/><td rowspan="1" colspan="1" style="text-align:center"/><td rowspan="1" colspan="1" style="text-align:center"/></tr><tr><td rowspan="1" colspan="1" style="text-align:center">Specimens</td><td rowspan="1" colspan="1" style="text-align:center">N</td><td rowspan="1" colspan="2" style="text-align:center">Range</td><td rowspan="1" colspan="1" style="text-align:center">Mean</td><td rowspan="1" colspan="1" style="text-align:center"/><td rowspan="1" colspan="1" style="text-align:center"/><td rowspan="1" colspan="1" style="text-align:center"/></tr><tr><td rowspan="1" colspan="1" style="text-align:center"/><td rowspan="1" colspan="1" style="text-align:center">7</td><td rowspan="1" colspan="2" style="text-align:center">1.108–1.238</td><td rowspan="1" colspan="1" style="text-align:center">1.185</td><td rowspan="1" colspan="1" style="text-align:center"/><td rowspan="1" colspan="1" style="text-align:center"/><td rowspan="1" colspan="1" style="text-align:center"/></tr><tr><td rowspan="1" colspan="5" style="text-align:center"><bold>Length of pronotum / Length of head</bold>
                                </td><td rowspan="1" colspan="1" style="text-align:center"/><td rowspan="1" colspan="1" style="text-align:center"/><td rowspan="1" colspan="1" style="text-align:center"/></tr><tr><td rowspan="1" colspan="1" style="text-align:center">Specimens</td><td rowspan="1" colspan="1" style="text-align:center">N</td><td rowspan="1" colspan="2" style="text-align:center">Range</td><td rowspan="1" colspan="1" style="text-align:center">Mean</td><td rowspan="1" colspan="1" style="text-align:center"/><td rowspan="1" colspan="1" style="text-align:center"/><td rowspan="1" colspan="1" style="text-align:center"/></tr><tr><td rowspan="1" colspan="1" style="text-align:center"/><td rowspan="1" colspan="1" style="text-align:center">7</td><td rowspan="1" colspan="2" style="text-align:center">1.114–1.523</td><td rowspan="1" colspan="1" style="text-align:center">1.382</td><td rowspan="1" colspan="1" style="text-align:center"/><td rowspan="1" colspan="1" style="text-align:center"/><td rowspan="1" colspan="1" style="text-align:center"/></tr></tbody></table></table-wrap><fig id="F17" position="float" orientation="portrait"><label>Figure 57–62.</label><caption><p>Illustrations, male aedeagus, dorsal, ventral, left lateral aspects. <bold>57</bold> <italic><tp:taxon-name>Asklepia geminata</tp:taxon-name></italic> (Bates, 1871) ADP109186, Río Samiria, Boca Caño Inglés Camp, Perú <bold>58</bold> <italic><tp:taxon-name>Asklepia campbellorum</tp:taxon-name></italic> Zamorano &amp; Erwin, sp. n. ADP109196, 20 km SW Manaus, Brazil <bold>59</bold> <italic><tp:taxon-name>Asklepia demiti</tp:taxon-name></italic> Erwin &amp; Zamorano, sp. n. ADP132585, Rio Demiti, Brazil <bold>60</bold> <italic><tp:taxon-name>Asklepia grammechrysea</tp:taxon-name></italic> Zamorano &amp; Erwin, sp. n. ADP052565, Río Sucusari, Perú <bold>61</bold> <italic><tp:taxon-name>Asklepia laetitia</tp:taxon-name></italic> Zamorano &amp; Erwin, sp. n. ADP109190, Leticia, Colombia. Legend: <bold>a</bold> apical area; <bold>bl</bold> basal lobe; <bold>bo</bold> basal orifice; <bold>lp</bold> left paramere; <bold>ml</bold> median lobe; <bold>om</bold> ostial membrane; <bold>oo</bold> ostial opening; <bold>rp</bold> right paramere; <bold>sh</bold> shaft; <bold>pb</bold> phallobase; <bold>ps</bold> phallobase shaft; <bold>ms</bold> medial spine; <bold>ds</bold> distal spine <bold>62</bold> <italic><tp:taxon-name>Asklepia lebioides</tp:taxon-name></italic> (Bates, 1871), comb. n., ADP109208, Rio Demiti, Brazil. Scale line = 0.25 mm.</p></caption><graphic xmlns:xlink="http://www.w3.org/1999/xlink" xlink:href="zookeys-430-001-g017.jpg" position="float" orientation="portrait" xlink:type="simple"/></fig></tp:treatment-sec><ref-list><ref id="B54"><mixed-citation xmlns:xlink="http://www.w3.org/1999/xlink" xlink:type="simple"><person-group><name name-style="western"><surname>Liebke</surname><given-names>M</given-names></name></person-group> (<year>1938</year>) <article-title>Denkschrift über die Carabiden-Tribus Colliurini. Festschrift zum 60. Geburtstage von Profesor Dr.</article-title><source>Embrik Strand</source><volume>4</volume>: <fpage>37</fpage>–<lpage>141</lpage>.</mixed-citation></ref><ref id="B22"><mixed-citation xmlns:xlink="http://www.w3.org/1999/xlink" xlink:type="simple"><person-group><name name-style="western"><surname>Erwin</surname><given-names>TL</given-names></name></person-group> (<year>1991</year>) <article-title>Natural history of the carabid beetles at the BIOLAT Rio Manu Biological Station, Pakitza, Perú.</article-title><source>Revista Peruana de Entomología</source><volume>33</volume>: <fpage>1</fpage>–<lpage>85</lpage>.</mixed-citation></ref></ref-list></tp:taxon-treatment>
