# Supplementary material for: A synopsis of the tribe Lachnophorini, with a new genus of Neotropical distribution and a revision of the Neotropical genus Asklepia Liebke, 1938 (Insecta, Coleoptera, Carabidae)
Source: Zookeys. 2014 Aug 1;(430):1–108. doi: 10.3897/zookeys.430.8094 (PMC4141162; doi:10.3897/zookeys.430.8094)
Supplement: XML Treatment for Asklepia marituba [file zookeys.430.8094-treatment40.xml]

<!DOCTYPE tp:taxon-treatment
  PUBLIC "-//TaxonX//DTD Taxonomic Treatment Publishing DTD v0 20100105//EN" "tax-treatment-NSO.dtd">
<tp:taxon-treatment xmlns:tp="http://www.plazi.org/taxpub"><tp:treatment-meta><kwd-group><label>Taxon classification</label><kwd><named-content content-type="kingdom">Animalia</named-content></kwd><kwd><named-content content-type="order">Coleoptera</named-content></kwd><kwd><named-content content-type="family">Carabidae</named-content></kwd></kwd-group><mixed-citation publication-type="journal"><person-group><name><surname>Erwin</surname><given-names>Terry L.</given-names></name><name><surname>Zamorano</surname><given-names>Laura S.</given-names></name></person-group><article-title>A synopsis of the tribe Lachnophorini, with a new genus of Neotropical distribution and a revision of the Neotropical genus <italic>Asklepia</italic> Liebke, 1938 (Insecta, Coleoptera, Carabidae)</article-title><source>Zookeys</source><day>1</day><month>8</month><year>2014</year><volume>2014</volume><issue>430</issue><fpage>1</fpage><lpage>108</lpage><pub-id pub-id-type="doi">10.3897/zookeys.430.8094</pub-id></mixed-citation></tp:treatment-meta><tp:nomenclature><tp:taxon-name>
                            <tp:taxon-name-part taxon-name-part-type="genus">Asklepia</tp:taxon-name-part>
                            <tp:taxon-name-part taxon-name-part-type="species">marituba</tp:taxon-name-part>
                            <object-id xmlns:xlink="http://www.w3.org/1999/xlink" content-type="zoobank" xlink:type="simple">http://zoobank.org/7DFCFA8B-D046-473E-BB61-E68FF399A356</object-id>
                        </tp:taxon-name><tp:taxon-authority>Zamorano &amp; Erwin</tp:taxon-authority><tp:taxon-status xmlns:xlink="http://www.w3.org/1999/xlink" xlink:type="simple">sp. n.</tp:taxon-status><xref>Marituba pattern-wing beetle </xref><xref ref-type="fig" rid="F13">Figs 47</xref><xref ref-type="fig" rid="F22">, 78</xref></tp:nomenclature><tp:treatment-sec sec-type="Holotype"><title>Holotype.</title><p><bold>Brazil</bold>, Pará, Marituba, Ananindeua, <named-content xmlns:xlink="http://www.w3.org/1999/xlink" content-type="dwc:verbatimCoordinates" xlink:type="simple">1.3712 °S, 48.3689°W</named-content>, 10m, (F.M. Oliveira, P. Wygodzinsky)(AMNH: ADP132494, female).</p></tp:treatment-sec><tp:treatment-sec sec-type="Derivation of specific epithet"><title>Derivation of specific epithet.</title><p>The specific epithet, <italic>marituba</italic>, is a singular Latinized feminine noun in apposition, based on the name of the place where these beetles are found.</p></tp:treatment-sec><tp:treatment-sec sec-type="Proposed english vernacular name"><title>Proposed english vernacular name.</title><p>Marituba pattern-wing beetle.</p></tp:treatment-sec><tp:treatment-sec sec-type="Diagnosis"><title>Diagnosis.</title><p>With the attributes of the genus <italic><tp:taxon-name>Asklepia</tp:taxon-name></italic> as described by <xref ref-type="bibr" rid="B54">Liebke (1938)</xref> and as noted above under the generic diagnosis, and medium-size for the genus (SBL = 2.732 mm). Adults with head and prothorax aurantiacus, elytral maculae fulvous; elytron brunneus with scutellar area flavous, a broad flavous macula transversely oriented in the medial lateral quadrant, barely prolonged into the medial proximal quadrant, and a narrow oval flavous macula in the proximal apical quadrant, macula extended to the sutural area; metasternum, abdominal sterna III-VI, and epipleuron flavotestaceous, abdominal sternum VII infuscated; legs testaceous; antennal scape and pedicel fulvous, antennomeres 3–7 infuscated, 8–11 white. Dorsal surface devoid of microsculpture, surface luster very shiny. Pronotum markedly convex with lateral margin effaced except just anterior to hind angle and there a simple bead; hind angle slightly prominent; median line feebly defined. Elytral interneurs effaced from the greater part of the elytron, only visible as scattered coarse punctures.</p></tp:treatment-sec><tp:treatment-sec sec-type="Description"><title>Description.</title><p>(<bold><!--PageBreak--><italic>Habitus</italic></bold>, <xref ref-type="fig" rid="F13">Fig. 47</xref>). <bold><italic>Size</italic>:</bold> [See also <xref ref-type="table" rid="T19">Table 19</xref>] Medium-size for the genus; ABL = 2.924 mm, SBL = 2.732 mm, TW (total width) = 0.820 mm, LP = 0.605 mm, WP = 0.768 mm, LE = 1.694 mm. <bold><italic>Color</italic>:</bold> See diagnosis above. <bold><italic>Luster</italic>:</bold> See diagnosis above. <bold><italic>Head</italic></bold> (<xref ref-type="fig" rid="F13">Fig. 47</xref>): as in description for genus above. <bold><italic>Prothorax</italic>.</bold> Pronotum (<xref ref-type="fig" rid="F13">Fig. 47</xref>) moderately broad, as wide as head across eyes, (WH/WP: 1.069), longer than head (LP/LH: 1.398), slightly wider than long (WP/LP: 1.268); markedly cordiform and explanate, lateral margin beaded with seta at anterior third; base markedly constricted with medial lobe at base; anterior angles moderately produced, hind angle slightly produced, a right angle, and setose; median line markedly defined, basal and apical transverse impressions punctate, punctures infuscated; surface smooth throughout. <bold><italic>Pterothorax</italic>.</bold> Normal for genus, see description for genus above. Elytra slightly convex; at apical third twice as wide as head across eyes (WH/TW: 0.521) and pronotum (WP/TW: 0.488), longer than wide. Elytral interneurs evident as rows of continuous punctures; punctures homogeneous. Hind wings fully developed. <bold><italic>Legs</italic>.</bold> Overall, normal for genus, see description for genus above. <bold><italic>Abdominal sterna</italic>.</bold> Overall, normal for genus, see description for genus above. <bold><italic>Male genitalia</italic>.</bold> Male unknown. <bold><italic>Female genitalia</italic>.</bold> Not investigated, presumably similar to that of <italic><tp:taxon-name>Asklepia demiti</tp:taxon-name></italic> sp. n.</p></tp:treatment-sec><tp:treatment-sec sec-type="Dispersal potential"><title>Dispersal potential.</title><p>These beetles are macropterous and probably capable of flight; they are attracted to lights. They are moderately swift and agile runners.</p></tp:treatment-sec><tp:treatment-sec sec-type="Distribution"><title>Distribution.</title><p>(<xref ref-type="fig" rid="F22">Fig. 78</xref>). This species has been found at only one location on a white-water system on the lower Río Amazonas. But that does not at all indicate its real distribution: as has been pointed out above, very small beetles are inadequately sampled, especially in the Neotropics.</p></tp:treatment-sec><tp:treatment-sec sec-type="Way of life"><title>Way of life.</title><p>See <xref ref-type="bibr" rid="B22">Erwin (1991)</xref> for a general description. Nothing is known about the way of life of this species.</p></tp:treatment-sec><tp:treatment-sec sec-type="Other specimens examined"><title>Other specimens examined.</title><p>None.</p></tp:treatment-sec><tp:treatment-sec><!--Section generated to contain objects referenced in tp:taxon-treatment.--><fig id="F13" position="float" orientation="portrait"><label>Figure 45–48.</label><caption><p>Digital Photo-illustrations, habitus, dorsal aspect of holotypes. <bold>45</bold> <italic><tp:taxon-name>Asklepia macrops</tp:taxon-name></italic> Erwin &amp; Zamorano, sp. n. ADP132496, Concordia, Río Uruguay, Argentina <bold>46</bold> <italic><tp:taxon-name>Asklepia marchantaria</tp:taxon-name></italic> Erwin &amp; Zamorano, sp. n. Adis #000727, Ilha de Marchantaria, Lago Camaleão, Brazil <bold>47</bold> <italic><tp:taxon-name>Asklepia marituba</tp:taxon-name></italic> Zamorano &amp; Erwin, sp. n. ADP132494, Ananindeua, Marituba, Brazil <bold>48</bold> <italic><tp:taxon-name>Asklepia pakitza</tp:taxon-name></italic> Erwin &amp; Zamorano, sp. n. ADP132466, Patkitza, Perú. Scale line = 1 mm.</p></caption><graphic xmlns:xlink="http://www.w3.org/1999/xlink" xlink:href="zookeys-430-001-g013.jpg" position="float" orientation="portrait" xlink:type="simple"/></fig><fig id="F22" position="float" orientation="portrait"><label>Figure 78.</label><caption><p>Distribution map for known localities of <italic><tp:taxon-name>Asklepia</tp:taxon-name></italic> species of the <italic>pulchripennis</italic> group.</p></caption><graphic xmlns:xlink="http://www.w3.org/1999/xlink" xlink:href="zookeys-430-001-g022.jpg" position="float" orientation="portrait" xlink:type="simple"/></fig><table-wrap id="T19" position="float" orientation="portrait"><label>Table 19.</label><caption><p><italic><tp:taxon-name><tp:taxon-name-part taxon-name-part-type="genus">Asklepia</tp:taxon-name-part> <tp:taxon-name-part taxon-name-part-type="species">marituba</tp:taxon-name-part></tp:taxon-name></italic> Zamorano &amp; Erwin, sp. n.</p></caption><table rules="all"><tbody><tr><td rowspan="1" colspan="1" style="text-align:center"><bold>SBL</bold>
                                </td><td rowspan="1" colspan="1" style="text-align:center"><bold>MW</bold>
                                </td><td rowspan="1" colspan="1" style="text-align:center"><bold>ABL</bold>
                                </td><td rowspan="1" colspan="1" style="text-align:center"><bold>HL</bold>
                                </td><td rowspan="1" colspan="1" style="text-align:center"><bold>PL</bold>
                                </td><td rowspan="1" colspan="1" style="text-align:center"><bold>EL</bold>
                                </td><td rowspan="1" colspan="1" style="text-align:center"><bold>WH</bold>
                                </td><td rowspan="1" colspan="1" style="text-align:center"><bold>WP</bold>
                                </td><td rowspan="1" colspan="1" style="text-align:center"><bold>WE</bold>
                                </td></tr><tr><td rowspan="1" colspan="1" style="text-align:center">2.732</td><td rowspan="1" colspan="1" style="text-align:center">1.574</td><td rowspan="1" colspan="1" style="text-align:center">2.924</td><td rowspan="1" colspan="1" style="text-align:center">0.433</td><td rowspan="1" colspan="1" style="text-align:center">0.605</td><td rowspan="1" colspan="1" style="text-align:center">1.694</td><td rowspan="1" colspan="1" style="text-align:center">0.820</td><td rowspan="1" colspan="1" style="text-align:center">0.768</td><td rowspan="1" colspan="1" style="text-align:center">0.787</td></tr><tr><td rowspan="1" colspan="1" style="text-align:center"/><td rowspan="1" colspan="1" style="text-align:center"><bold>WH/TW</bold>
                                </td><td rowspan="1" colspan="1" style="text-align:center"><bold>WP/LP</bold>
                                </td><td rowspan="1" colspan="1" style="text-align:center"><bold>PL/LH</bold>
                                </td><td rowspan="1" colspan="1" style="text-align:center"><bold>WP/TW</bold>
                                </td><td rowspan="1" colspan="1" style="text-align:center"><bold>WH/WP</bold>
                                </td><td rowspan="1" colspan="1" style="text-align:center"/><td rowspan="1" colspan="1" style="text-align:center"/><td rowspan="1" colspan="1" style="text-align:center"/></tr><tr><td rowspan="1" colspan="1" style="text-align:center"/><td rowspan="1" colspan="1" style="text-align:center">0.521</td><td rowspan="1" colspan="1" style="text-align:center">1.268</td><td rowspan="1" colspan="1" style="text-align:center">1.398</td><td rowspan="1" colspan="1" style="text-align:center">0.488</td><td rowspan="1" colspan="1" style="text-align:center">1.069</td><td rowspan="1" colspan="1" style="text-align:center"/><td rowspan="1" colspan="1" style="text-align:center"/><td rowspan="1" colspan="1" style="text-align:center"/></tr></tbody></table></table-wrap></tp:treatment-sec><ref-list><ref id="B54"><mixed-citation xmlns:xlink="http://www.w3.org/1999/xlink" xlink:type="simple"><person-group><name name-style="western"><surname>Liebke</surname><given-names>M</given-names></name></person-group> (<year>1938</year>) <article-title>Denkschrift über die Carabiden-Tribus Colliurini. Festschrift zum 60. Geburtstage von Profesor Dr.</article-title><source>Embrik Strand</source><volume>4</volume>: <fpage>37</fpage>–<lpage>141</lpage>.</mixed-citation></ref><ref id="B22"><mixed-citation xmlns:xlink="http://www.w3.org/1999/xlink" xlink:type="simple"><person-group><name name-style="western"><surname>Erwin</surname><given-names>TL</given-names></name></person-group> (<year>1991</year>) <article-title>Natural history of the carabid beetles at the BIOLAT Rio Manu Biological Station, Pakitza, Perú.</article-title><source>Revista Peruana de Entomología</source><volume>33</volume>: <fpage>1</fpage>–<lpage>85</lpage>.</mixed-citation></ref></ref-list></tp:taxon-treatment>
