# Supplementary material for: A synopsis of the tribe Lachnophorini, with a new genus of Neotropical distribution and a revision of the Neotropical genus Asklepia Liebke, 1938 (Insecta, Coleoptera, Carabidae)
Source: Zookeys. 2014 Aug 1;(430):1–108. doi: 10.3897/zookeys.430.8094 (PMC4141162; doi:10.3897/zookeys.430.8094)
Supplement: XML Treatment for Asklepia pakitza [file zookeys.430.8094-treatment41.xml]

<!DOCTYPE tp:taxon-treatment
  PUBLIC "-//TaxonX//DTD Taxonomic Treatment Publishing DTD v0 20100105//EN" "tax-treatment-NSO.dtd">
<tp:taxon-treatment xmlns:tp="http://www.plazi.org/taxpub"><tp:treatment-meta><kwd-group><label>Taxon classification</label><kwd><named-content content-type="kingdom">Animalia</named-content></kwd><kwd><named-content content-type="order">Coleoptera</named-content></kwd><kwd><named-content content-type="family">Carabidae</named-content></kwd></kwd-group><mixed-citation publication-type="journal"><person-group><name><surname>Erwin</surname><given-names>Terry L.</given-names></name><name><surname>Zamorano</surname><given-names>Laura S.</given-names></name></person-group><article-title>A synopsis of the tribe Lachnophorini, with a new genus of Neotropical distribution and a revision of the Neotropical genus <italic>Asklepia</italic> Liebke, 1938 (Insecta, Coleoptera, Carabidae)</article-title><source>Zookeys</source><day>1</day><month>8</month><year>2014</year><volume>2014</volume><issue>430</issue><fpage>1</fpage><lpage>108</lpage><pub-id pub-id-type="doi">10.3897/zookeys.430.8094</pub-id></mixed-citation></tp:treatment-meta><tp:nomenclature><tp:taxon-name>
                            <tp:taxon-name-part taxon-name-part-type="genus">Asklepia</tp:taxon-name-part>
                            <tp:taxon-name-part taxon-name-part-type="species">pakitza</tp:taxon-name-part>
                            <object-id xmlns:xlink="http://www.w3.org/1999/xlink" content-type="zoobank" xlink:type="simple">http://zoobank.org/3537EF7A-F9CD-4395-A43B-57C286DE2EB8</object-id>
                        </tp:taxon-name><tp:taxon-authority>Erwin &amp; Zamorano</tp:taxon-authority><tp:taxon-status xmlns:xlink="http://www.w3.org/1999/xlink" xlink:type="simple">sp. n.</tp:taxon-status><xref>Pakitza pattern-wing beetle </xref><xref ref-type="fig" rid="F13">Figs 48</xref><xref ref-type="fig" rid="F19">, 71</xref><xref ref-type="fig" rid="F22">, 78</xref></tp:nomenclature><tp:treatment-sec sec-type="Holotype"><title>Holotype.</title><p><bold>Perú</bold>, Madre de Dios, BIOLAT Biological Station, Pakitza, Rio Manu, <named-content xmlns:xlink="http://www.w3.org/1999/xlink" content-type="dwc:verbatimCoordinates" xlink:type="simple">11.9350°S, 71.3032°W</named-content>, 329m, 18 &amp; 21 February 1990 (T.L. Erwin, E. Pfuno S., F. Pfuno S.)(MUSM, ADP132466, male).</p></tp:treatment-sec><tp:treatment-sec sec-type="Derivation of specific epithet"><title>Derivation of specific epithet.</title><p>The specific epithet, <italic>pakitza</italic>, is a singular Latinized feminine noun in apposition, based on the name of the area in which these beetles are found. These beetles were collected under the auspices of the BIOLAT Program (see above under <italic><tp:taxon-name>Asklepia biolat</tp:taxon-name></italic> sp. n.).</p></tp:treatment-sec><tp:treatment-sec sec-type="Proposed english vernacular name"><title>Proposed english vernacular name.</title><p>Pakitza pattern-wing beetle.</p></tp:treatment-sec><tp:treatment-sec sec-type="Diagnosis"><title>Diagnosis.</title><p>With the attributes of the genus <italic><tp:taxon-name>Asklepia</tp:taxon-name></italic> as described by <xref ref-type="bibr" rid="B54">Liebke (1938)</xref> and as noted above under the generic diagnosis, and medium-sized for the genus (SBL = 2.635–2.683 mm). Adults with head and fuscous, prothorax aurantiacus, elytral maculae aurantiacus in some individuals; elytron brunneus with a narrow rectangular-shaped aurantiacus macula horizontally oriented in the lower half of medial lateral quadrant, scutellar area aurantiacus, sutural area of apical quadrant aurantiacus except for apical margin; metasternum, abdominal sterna III-VI, and epipleuron flavotestaceous, abdominal sternum VII infuscated; legs testaceous; antennal scape and pedicel testaceous, antennomeres 3-6 markedly infuscated, 8-11 white. Dorsal surface devoid of microsculpture, surface luster very shiny. Pronotum cordiform, feebly explanate, with medial lobe at base, lateral margin beaded; hind angle feebly prominent; median line markedly defined. Elytral interneurs effaced from greater part of the elytron surface, only evident as scattered punctures in the medial quadrants, as well as along interneur 1.</p></tp:treatment-sec><tp:treatment-sec sec-type="Description"><title>Description.</title><p>(<xref ref-type="fig" rid="F13">Fig. 48</xref>, <xref ref-type="fig" rid="F19">71</xref>). <bold><!--PageBreak--><italic>Habitus</italic>:</bold> (<xref ref-type="fig" rid="F13">Fig. 48</xref>). <bold><italic>Size</italic>:</bold> [See also <xref ref-type="table" rid="T20">Table 20</xref>] Medium-size for the genus; ABL = 3.080–2.873 mm, SBL = 2.635–2.683 mm, TW (total width) 1.399–1.430 mm, LP = 0.564–0.572 mm, WP = 0.748–0.772 mm, LE = 1.701–1.743 mm. <bold><italic>Color</italic>:</bold> See diagnosis above. <bold><italic>Luster</italic>:</bold> See diagnosis above. <bold><italic>Head</italic></bold> (<xref ref-type="fig" rid="F13">Fig. 48</xref>): as in description for genus above. <bold><italic>Prothorax</italic>.</bold> Pronotum (<xref ref-type="fig" rid="F13">Fig. 48</xref>) moderately broad, as wide as head across eyes (WH/WP, mean both sexes: 1.009), longer than head (LP/LH, mean both sexes: 1.539), wider than long (WP/LP, mean both sexes: 1.338); markedly cordiform and feebly explanate, lateral margin beaded with seta at anterior third; base markedly constricted with medial lobe at base; anterior angles feebly produced, hind angle markedly produced and setose; median line markedly define, apical transverse impressions punctate, punctures infuscated; surface smooth throughout. <bold><italic>Pterothorax</italic>.</bold> Normal for genus, see description for genus above. Elytra slightly convex; at apical third twice as wide as head across eyes (WH/TW, mean both sexes: 0.542) and pronotum (WP/TW, mean both sexes: 0.538), longer than wide. Elytral interneurs effaced from greater part of the elytron surface, only evident as scattered punctures in the medial quadrants, as well as along interneur 1; elytron substantially transparent. Hind wings fully developed. <bold><italic>Legs</italic>.</bold> Overall, normal for genus, see description for genus above. <bold><italic>Abdominal sterna</italic>.</bold> Overall, normal for genus, see description for genus above. <bold><italic>Male genitalia</italic></bold> (<xref ref-type="fig" rid="F19">Fig. 71</xref>, see <xref ref-type="fig" rid="F17">Fig. 61</xref> for attribute labels). Median lobe with phallobase very short about a fifth the length of shaft, basal opening small, oriented parallel to shaft. Shaft swollen at middle, slightly sinuate ventrally, dorsally sclerotized except for moderate-length ostium; in ventral aspect tapered toward rather rounded apex, in lateral aspect, a rounded apex. Parameres: left large and broad, right small and lobed; apex of left paramere lobate much longer than right paramere, about two-thirds the length of shaft (measured in left lateral aspect). Endophallus with one preapical spine. <bold><italic>Female genitalia</italic>.</bold> Not investigated, presumably similar to that of <italic><tp:taxon-name>Asklepia demiti</tp:taxon-name></italic> sp. n.</p></tp:treatment-sec><tp:treatment-sec sec-type="Dispersal potential"><title>Dispersal potential.</title><p>These beetles are macropterous and probably capable of flight. They are moderately swift and agile runners.</p></tp:treatment-sec><tp:treatment-sec sec-type="Distribution"><title>Distribution.</title><p>(<xref ref-type="fig" rid="F22">Fig. 78</xref>). This species has been found at only one location on the shore of an isolated black-water of the Río Manu a part of the upper Amazon River drainage system. But that does not at all indicate its real distribution: as has been pointed out above, very small beetles are inadequately sampled, especially in the Neotropics.</p></tp:treatment-sec><tp:treatment-sec sec-type="Way of life"><title>Way of life.</title><p>See <xref ref-type="bibr" rid="B22">Erwin (1991)</xref> for a general description of the genus. Adults of this species are active in the dry season in wet leaf litter at the edge of a small lake.</p></tp:treatment-sec><tp:treatment-sec sec-type="Other specimens examined"><title>Other specimens examined.</title><p><bold>Perú</bold>, Madre de Dios, BIOLAT Biological Station, Pakitza, Rio Manu, <named-content xmlns:xlink="http://www.w3.org/1999/xlink" content-type="dwc:verbatimCoordinates" xlink:type="simple">11.9350°S, 71.3032°W</named-content>, 329m, 18 &amp; 21 February 1990 (T.L. Erwin, E. Pfuno S., F. Pfuno S.) (NMNH, ADP132575, female paratype).</p></tp:treatment-sec><tp:treatment-sec sec-type="Notes"><title>Notes.</title><p>See Erwin (1990) and Venable &amp; Erwin (1997) for detailed trail maps of the BIOLAT Biodiversity Station. Adults of this species have a slightly explanate pronotal margin; however, they have the male endophallus of the <italic>pulchripennis</italic> group, thus the placement we suggest here. We have a specimen, in poor condition, that represents an undescribed species from Posto Jacaré, Brazil that also has a slightly explanate pronotal margin; however, it has the male endophallus of the <italic>hilaris</italic> group. With additional collecting and more specimens in the future, there may be an additional species group that we cannot, at present, define.</p><!--PageBreak--></tp:treatment-sec><tp:treatment-sec><!--Section generated to contain objects referenced in tp:taxon-treatment.--><fig id="F13" position="float" orientation="portrait"><label>Figure 45–48.</label><caption><p>Digital Photo-illustrations, habitus, dorsal aspect of holotypes. <bold>45</bold> <italic><tp:taxon-name>Asklepia macrops</tp:taxon-name></italic> Erwin &amp; Zamorano, sp. n. ADP132496, Concordia, Río Uruguay, Argentina <bold>46</bold> <italic><tp:taxon-name>Asklepia marchantaria</tp:taxon-name></italic> Erwin &amp; Zamorano, sp. n. Adis #000727, Ilha de Marchantaria, Lago Camaleão, Brazil <bold>47</bold> <italic><tp:taxon-name>Asklepia marituba</tp:taxon-name></italic> Zamorano &amp; Erwin, sp. n. ADP132494, Ananindeua, Marituba, Brazil <bold>48</bold> <italic><tp:taxon-name>Asklepia pakitza</tp:taxon-name></italic> Erwin &amp; Zamorano, sp. n. ADP132466, Patkitza, Perú. Scale line = 1 mm.</p></caption><graphic xmlns:xlink="http://www.w3.org/1999/xlink" xlink:href="zookeys-430-001-g013.jpg" position="float" orientation="portrait" xlink:type="simple"/></fig><fig id="F19" position="float" orientation="portrait"><label>Figure 69–74.</label><caption><p><bold>69</bold> <italic><tp:taxon-name>Asklepia kathleenae</tp:taxon-name></italic> Erwin &amp; Zamorano, sp. n. ADP132529, Belém, Brazil <bold>70</bold> <italic><tp:taxon-name>Asklepia marchantaria</tp:taxon-name></italic> Erwin &amp; Zamorano, sp. n. Adis # 001103, Ilha de Marchantaria, Lago Camaleão, Brazil <bold>71</bold> <italic><tp:taxon-name>Asklepia pakitza</tp:taxon-name></italic> Erwin &amp; Zamorano, sp. n. ADP132466, Pakitza, Perú <bold>72</bold> <italic><tp:taxon-name>Asklepia paraguayensis</tp:taxon-name></italic> Zamorano &amp; Erwin, sp. n. ADP132769, San Lorenzo Paraguay <bold>73</bold> <italic><tp:taxon-name>Asklepia surinamensis</tp:taxon-name></italic> Zamorano &amp; Erwin, sp. n. ADP132763, l’Hermitage, Surinam <bold>74</bold> <italic><tp:taxon-name>Asklepia vigilante</tp:taxon-name></italic> Erwin &amp; Zamorano, sp. n. ADP067301, Boca del Río Samiria, Perú.</p></caption><graphic xmlns:xlink="http://www.w3.org/1999/xlink" xlink:href="zookeys-430-001-g019.jpg" position="float" orientation="portrait" xlink:type="simple"/></fig><fig id="F22" position="float" orientation="portrait"><label>Figure 78.</label><caption><p>Distribution map for known localities of <italic><tp:taxon-name>Asklepia</tp:taxon-name></italic> species of the <italic>pulchripennis</italic> group.</p></caption><graphic xmlns:xlink="http://www.w3.org/1999/xlink" xlink:href="zookeys-430-001-g022.jpg" position="float" orientation="portrait" xlink:type="simple"/></fig><table-wrap id="T20" position="float" orientation="portrait"><label>Table 20.</label><caption><p><italic><tp:taxon-name><tp:taxon-name-part taxon-name-part-type="genus">Asklepia</tp:taxon-name-part> <tp:taxon-name-part taxon-name-part-type="species">pakitza</tp:taxon-name-part></tp:taxon-name></italic> Erwin &amp; Zamorano, sp. n.</p></caption><table rules="all"><tbody><tr><td rowspan="1" colspan="8" style="text-align:center"><bold>Standard deviation</bold>
                                </td></tr><tr><td rowspan="1" colspan="1" style="text-align:center"><bold>SBL</bold>
                                </td><td rowspan="1" colspan="1" style="text-align:center"><bold>MW</bold>
                                </td><td rowspan="1" colspan="1" style="text-align:center"><bold>LP</bold>
                                </td><td rowspan="1" colspan="1" style="text-align:center"><bold>LE</bold>
                                </td><td rowspan="1" colspan="1" style="text-align:center"><bold>LH</bold>
                                </td><td rowspan="1" colspan="1" style="text-align:center"><bold>WP</bold>
                                </td><td rowspan="1" colspan="1" style="text-align:center"><bold>WH</bold>
                                </td><td rowspan="1" colspan="1" style="text-align:center"><bold>WE</bold>
                                </td></tr><tr><td rowspan="1" colspan="1" style="text-align:center">0.033</td><td rowspan="1" colspan="1" style="text-align:center">0.022</td><td rowspan="1" colspan="1" style="text-align:center">0.057</td><td rowspan="1" colspan="1" style="text-align:center">0.006</td><td rowspan="1" colspan="1" style="text-align:center">0.030</td><td rowspan="1" colspan="1" style="text-align:center">0.007</td><td rowspan="1" colspan="1" style="text-align:center">0.017</td><td rowspan="1" colspan="1" style="text-align:center">0.011</td></tr><tr><td rowspan="1" colspan="5" style="text-align:center"><bold>Total length</bold>
                                </td><td rowspan="1" colspan="1" style="text-align:center"/><td rowspan="1" colspan="1" style="text-align:center"/><td rowspan="1" colspan="1" style="text-align:center"/></tr><tr><td rowspan="1" colspan="1" style="text-align:center">Specimens</td><td rowspan="1" colspan="1" style="text-align:center">N</td><td rowspan="1" colspan="2" style="text-align:center">Range</td><td rowspan="1" colspan="1" style="text-align:center">Mean</td><td rowspan="1" colspan="1" style="text-align:center"/><td rowspan="1" colspan="1" style="text-align:center"/><td rowspan="1" colspan="1" style="text-align:center"/></tr><tr><td rowspan="1" colspan="1" style="text-align:center"/><td rowspan="1" colspan="1" style="text-align:center">2</td><td rowspan="1" colspan="2" style="text-align:center">2.635–2.683</td><td rowspan="1" colspan="1" style="text-align:center">2.659</td><td rowspan="1" colspan="1" style="text-align:center"/><td rowspan="1" colspan="1" style="text-align:center"/><td rowspan="1" colspan="1" style="text-align:center"/></tr><tr><td rowspan="1" colspan="5" style="text-align:center"><bold>Total length</bold>
                                </td><td rowspan="1" colspan="1" style="text-align:center"/><td rowspan="1" colspan="1" style="text-align:center"/><td rowspan="1" colspan="1" style="text-align:center"/></tr><tr><td rowspan="1" colspan="1" style="text-align:center">Specimens</td><td rowspan="1" colspan="1" style="text-align:center">N</td><td rowspan="1" colspan="2" style="text-align:center">Range</td><td rowspan="1" colspan="1" style="text-align:center">Mean</td><td rowspan="1" colspan="1" style="text-align:center"/><td rowspan="1" colspan="1" style="text-align:center"/><td rowspan="1" colspan="1" style="text-align:center"/></tr><tr><td rowspan="1" colspan="1" style="text-align:center"/><td rowspan="1" colspan="1" style="text-align:center">2</td><td rowspan="1" colspan="2" style="text-align:center">1.399–1.430</td><td rowspan="1" colspan="1" style="text-align:center">1.414</td><td rowspan="1" colspan="1" style="text-align:center"/><td rowspan="1" colspan="1" style="text-align:center"/><td rowspan="1" colspan="1" style="text-align:center"/></tr><tr><td rowspan="1" colspan="5" style="text-align:center"><bold>Width of head/Total width</bold>
                                </td><td rowspan="1" colspan="1" style="text-align:center"/><td rowspan="1" colspan="1" style="text-align:center"/><td rowspan="1" colspan="1" style="text-align:center"/></tr><tr><td rowspan="1" colspan="1" style="text-align:center">Specimens</td><td rowspan="1" colspan="1" style="text-align:center">N</td><td rowspan="1" colspan="2" style="text-align:center">Range</td><td rowspan="1" colspan="1" style="text-align:center">Mean</td><td rowspan="1" colspan="1" style="text-align:center"/><td rowspan="1" colspan="1" style="text-align:center"/><td rowspan="1" colspan="1" style="text-align:center"/></tr><tr><td rowspan="1" colspan="1" style="text-align:center"/><td rowspan="1" colspan="1" style="text-align:center">6</td><td rowspan="1" colspan="2" style="text-align:center">0.540–0.545</td><td rowspan="1" colspan="1" style="text-align:center">0.542</td><td rowspan="1" colspan="1" style="text-align:center"/><td rowspan="1" colspan="1" style="text-align:center"/><td rowspan="1" colspan="1" style="text-align:center"/></tr><tr><td rowspan="1" colspan="5" style="text-align:center"><bold>Pronotum: Width (at widest part)/Length</bold>
                                </td><td rowspan="1" colspan="1" style="text-align:center"/><td rowspan="1" colspan="1" style="text-align:center"/><td rowspan="1" colspan="1" style="text-align:center"/></tr><tr><td rowspan="1" colspan="1" style="text-align:center">Specimens</td><td rowspan="1" colspan="1" style="text-align:center">N</td><td rowspan="1" colspan="2" style="text-align:center">Range</td><td rowspan="1" colspan="1" style="text-align:center">Mean</td><td rowspan="1" colspan="1" style="text-align:center"/><td rowspan="1" colspan="1" style="text-align:center"/><td rowspan="1" colspan="1" style="text-align:center"/></tr><tr><td rowspan="1" colspan="1" style="text-align:center"/><td rowspan="1" colspan="1" style="text-align:center">6</td><td rowspan="1" colspan="2" style="text-align:center">1.308–1.370</td><td rowspan="1" colspan="1" style="text-align:center">1.338</td><td rowspan="1" colspan="1" style="text-align:center"/><td rowspan="1" colspan="1" style="text-align:center"/><td rowspan="1" colspan="1" style="text-align:center"/></tr><tr><td rowspan="1" colspan="5" style="text-align:center"><bold>Length of pronotum / Length of head</bold>
                                </td><td rowspan="1" colspan="1" style="text-align:center"/><td rowspan="1" colspan="1" style="text-align:center"/><td rowspan="1" colspan="1" style="text-align:center"/></tr><tr><td rowspan="1" colspan="1" style="text-align:center">Specimens</td><td rowspan="1" colspan="1" style="text-align:center">N</td><td rowspan="1" colspan="2" style="text-align:center">Range</td><td rowspan="1" colspan="1" style="text-align:center">Mean</td><td rowspan="1" colspan="1" style="text-align:center"/><td rowspan="1" colspan="1" style="text-align:center"/><td rowspan="1" colspan="1" style="text-align:center"/></tr><tr><td rowspan="1" colspan="1" style="text-align:center"/><td rowspan="1" colspan="1" style="text-align:center">6</td><td rowspan="1" colspan="2" style="text-align:center">1.39–1.713</td><td rowspan="1" colspan="1" style="text-align:center">1.538</td><td rowspan="1" colspan="1" style="text-align:center"/><td rowspan="1" colspan="1" style="text-align:center"/><td rowspan="1" colspan="1" style="text-align:center"/></tr></tbody></table></table-wrap><fig id="F17" position="float" orientation="portrait"><label>Figure 57–62.</label><caption><p>Illustrations, male aedeagus, dorsal, ventral, left lateral aspects. <bold>57</bold> <italic><tp:taxon-name>Asklepia geminata</tp:taxon-name></italic> (Bates, 1871) ADP109186, Río Samiria, Boca Caño Inglés Camp, Perú <bold>58</bold> <italic><tp:taxon-name>Asklepia campbellorum</tp:taxon-name></italic> Zamorano &amp; Erwin, sp. n. ADP109196, 20 km SW Manaus, Brazil <bold>59</bold> <italic><tp:taxon-name>Asklepia demiti</tp:taxon-name></italic> Erwin &amp; Zamorano, sp. n. ADP132585, Rio Demiti, Brazil <bold>60</bold> <italic><tp:taxon-name>Asklepia grammechrysea</tp:taxon-name></italic> Zamorano &amp; Erwin, sp. n. ADP052565, Río Sucusari, Perú <bold>61</bold> <italic><tp:taxon-name>Asklepia laetitia</tp:taxon-name></italic> Zamorano &amp; Erwin, sp. n. ADP109190, Leticia, Colombia. Legend: <bold>a</bold> apical area; <bold>bl</bold> basal lobe; <bold>bo</bold> basal orifice; <bold>lp</bold> left paramere; <bold>ml</bold> median lobe; <bold>om</bold> ostial membrane; <bold>oo</bold> ostial opening; <bold>rp</bold> right paramere; <bold>sh</bold> shaft; <bold>pb</bold> phallobase; <bold>ps</bold> phallobase shaft; <bold>ms</bold> medial spine; <bold>ds</bold> distal spine <bold>62</bold> <italic><tp:taxon-name>Asklepia lebioides</tp:taxon-name></italic> (Bates, 1871), comb. n., ADP109208, Rio Demiti, Brazil. Scale line = 0.25 mm.</p></caption><graphic xmlns:xlink="http://www.w3.org/1999/xlink" xlink:href="zookeys-430-001-g017.jpg" position="float" orientation="portrait" xlink:type="simple"/></fig></tp:treatment-sec><ref-list><ref id="B54"><mixed-citation xmlns:xlink="http://www.w3.org/1999/xlink" xlink:type="simple"><person-group><name name-style="western"><surname>Liebke</surname><given-names>M</given-names></name></person-group> (<year>1938</year>) <article-title>Denkschrift über die Carabiden-Tribus Colliurini. Festschrift zum 60. Geburtstage von Profesor Dr.</article-title><source>Embrik Strand</source><volume>4</volume>: <fpage>37</fpage>–<lpage>141</lpage>.</mixed-citation></ref><ref id="B22"><mixed-citation xmlns:xlink="http://www.w3.org/1999/xlink" xlink:type="simple"><person-group><name name-style="western"><surname>Erwin</surname><given-names>TL</given-names></name></person-group> (<year>1991</year>) <article-title>Natural history of the carabid beetles at the BIOLAT Rio Manu Biological Station, Pakitza, Perú.</article-title><source>Revista Peruana de Entomología</source><volume>33</volume>: <fpage>1</fpage>–<lpage>85</lpage>.</mixed-citation></ref></ref-list></tp:taxon-treatment>
