# Supplementary material for: A synopsis of the tribe Lachnophorini, with a new genus of Neotropical distribution and a revision of the Neotropical genus Asklepia Liebke, 1938 (Insecta, Coleoptera, Carabidae)
Source: Zookeys. 2014 Aug 1;(430):1–108. doi: 10.3897/zookeys.430.8094 (PMC4141162; doi:10.3897/zookeys.430.8094)
Supplement: XML Treatment for Asklepia stalametlitos [file zookeys.430.8094-treatment45.xml]

<!DOCTYPE tp:taxon-treatment
  PUBLIC "-//TaxonX//DTD Taxonomic Treatment Publishing DTD v0 20100105//EN" "tax-treatment-NSO.dtd">
<tp:taxon-treatment xmlns:tp="http://www.plazi.org/taxpub"><tp:treatment-meta><kwd-group><label>Taxon classification</label><kwd><named-content content-type="kingdom">Animalia</named-content></kwd><kwd><named-content content-type="order">Coleoptera</named-content></kwd><kwd><named-content content-type="family">Carabidae</named-content></kwd></kwd-group><mixed-citation publication-type="journal"><person-group><name><surname>Erwin</surname><given-names>Terry L.</given-names></name><name><surname>Zamorano</surname><given-names>Laura S.</given-names></name></person-group><article-title>A synopsis of the tribe Lachnophorini, with a new genus of Neotropical distribution and a revision of the Neotropical genus <italic>Asklepia</italic> Liebke, 1938 (Insecta, Coleoptera, Carabidae)</article-title><source>Zookeys</source><day>1</day><month>8</month><year>2014</year><volume>2014</volume><issue>430</issue><fpage>1</fpage><lpage>108</lpage><pub-id pub-id-type="doi">10.3897/zookeys.430.8094</pub-id></mixed-citation></tp:treatment-meta><tp:nomenclature><tp:taxon-name>
                            <tp:taxon-name-part taxon-name-part-type="genus">Asklepia</tp:taxon-name-part>
                            <tp:taxon-name-part taxon-name-part-type="species">stalametlitos</tp:taxon-name-part>
                            <object-id xmlns:xlink="http://www.w3.org/1999/xlink" content-type="zoobank" xlink:type="simple">http://zoobank.org/2A7E97C1-458D-42D3-9D17-C5B41DD22579</object-id>
                        </tp:taxon-name><tp:taxon-authority>Zamorano &amp; Erwin</tp:taxon-authority><tp:taxon-status xmlns:xlink="http://www.w3.org/1999/xlink" xlink:type="simple">sp. n.</tp:taxon-status><xref>Honey-drop pattern-wing beetle </xref><xref ref-type="fig" rid="F14">Fig. 52</xref><xref ref-type="fig" rid="F22">, 78</xref></tp:nomenclature><tp:treatment-sec sec-type="Holotype"><title>Holotype.</title><p><bold>Bolivia</bold>, Beni, Guayamer, Rio Mamoré, <named-content xmlns:xlink="http://www.w3.org/1999/xlink" content-type="dwc:verbatimCoordinates" xlink:type="simple">10.8033°S, 65.3476°W</named-content>, 118m, 24 August 1964 (J.K. Bouseman, L. Lussenhop)(AMNH: ADP132535, female).</p></tp:treatment-sec><tp:treatment-sec sec-type="Derivation of specific epithet"><title>Derivation of specific epithet.</title><p>The specific epithet, <italic>stalametlitos</italic>, is derived from the Greek, σταλα (stalas) = drop, μηλλιτοσ (melitos) = of honey, drop of honey, and used as a noun in apposition in reference to the golden color of the elytra of these beetles.</p></tp:treatment-sec><tp:treatment-sec sec-type="Proposed english vernacular name"><title>Proposed english vernacular name.</title><p>Honey-drop pattern-wing beetles.</p></tp:treatment-sec><tp:treatment-sec sec-type="Diagnosis"><title>Diagnosis.</title><p>With the attributes of the genus <italic><tp:taxon-name>Asklepia</tp:taxon-name></italic> as described by <xref ref-type="bibr" rid="B54">Liebke (1938)</xref> and as noted above under the generic diagnosis, and medium-sized for the genus (SBL = 2.815 mm). Adults with head and prothorax flavous, elytral maculae flavous; elytron (cf. <xref ref-type="fig" rid="F9">Fig. 30</xref>) fuscous with triangular flavous macula on proximal basal quadrant, maculae reach the sutural area, medial quadrants largely fulvous, medial sutural area fuscous, proximal apical quadrant with triangular macula flavous macula on proximal basal quadrant reaching the sutural area, medial quadrants largely fulvous without reaching the sutural area, proximal apical quadrant with triangular flavous macula, testaceous, antennomere 3 aurantiacus, antennomeres 4-6 and basal half of 7 deeply infuscated, apical half of 7, 8-11 white. Dorsal surface devoid of microsculpture, surface luster very shiny. Pronotum markedly convex with lateral margin effaced except just anterior to hind angle and there a simple bead; hind angle moderately prominent. Elytral interneurs effaced from the greater part of the elytron surface, only evident as pale spots on apical proximal quadrant and scattered punctures on medial quadrants; elytron substantially transparent.</p></tp:treatment-sec><tp:treatment-sec sec-type="Description"><title>Description.</title><p>(<bold><!--PageBreak--><italic>Habitus</italic></bold>, <xref ref-type="fig" rid="F14">Fig. 52</xref>). <bold><italic>Size</italic>:</bold> [See also <xref ref-type="table" rid="T24">Table 24</xref>] Medium-size for the genus; ABL = 3.043 mm, SBL = 2.815 mm, TW (total width) 1.467 mm, LP = 0.597 mm, WP = 0.751 mm, LE = 1.788 mm. <bold><italic>Color</italic>:</bold> See diagnosis above. <bold><italic>Luster</italic>:</bold> See diagnosis above. <bold><italic>Head</italic></bold> (<xref ref-type="fig" rid="F14">Fig. 52</xref>): as in description for genus above. <bold><italic>Prothorax</italic>.</bold> Pronotum (<xref ref-type="fig" rid="F14">Fig. 52</xref>) moderately broad, as wide as head across eyes (WH/WP: 1.089), longer than head (LP/LH: 1.388), wider than longer (W/L: 1.024); markedly cordiform and convex, lateral margin effaced with seta at anterior third on slightly raised area; apex markedly constricted; anterior angle feebly produced, hind angle slightly produced and setose; devoid of median line and transverse impression; surface smooth throughout. <bold><italic>Pterothorax</italic>.</bold> Normal for genus, see description for genus above. Elytra moderately convex; twice as wide as head across eyes (WH/TW: 0.557) and pronotum (WP/TW: 0.512), longer than wide. Elytral interneurs effaced from the greater part of the elytron surface, only evident as pale spots on apical proximal quadrant and scattered punctures on medial quadrants. Hind wings fully developed. <bold><italic>Legs</italic>.</bold> Overall, normal for genus, see description for genus above. <bold><italic>Abdominal sterna</italic>.</bold> Overall, normal for genus, see description for genus above. <bold><italic>Male genitalia</italic>.</bold> Male unknown. <bold><italic>Female genitalia</italic>.</bold> Not investigated, presumably similar to that of <italic><tp:taxon-name>Asklepia demiti</tp:taxon-name></italic> sp. n.</p></tp:treatment-sec><tp:treatment-sec sec-type="Dispersal potential"><title>Dispersal potential.</title><p>These beetles are macropterous and probably capable of flight. They are moderately swift and agile runners.</p></tp:treatment-sec><tp:treatment-sec sec-type="Distribution"><title>Distribution.</title><p>(<xref ref-type="fig" rid="F22">Fig. 78</xref>). This species has been found at only one location on a white-water system of the upper Amazon River drainage system. But that does not at all indicate its real distribution: as has been pointed out above, very small beetles are inadequately sampled, especially in the Neotropics.</p></tp:treatment-sec><tp:treatment-sec sec-type="Way of life"><title>Way of life.</title><p>See <xref ref-type="bibr" rid="B22">Erwin (1991)</xref> for a general description. Adults of this species are active in the rainy season along a large river.</p></tp:treatment-sec><tp:treatment-sec sec-type="Other specimens examined"><title>Other specimens examined.</title><p>None.</p></tp:treatment-sec><tp:treatment-sec><!--Section generated to contain objects referenced in tp:taxon-treatment.--><fig id="F14" position="float" orientation="portrait"><label>Figure 49–52.</label><caption><p>Digital Photo-illustrations, habitus, dorsal aspect of holotypes. <bold>49</bold> <italic><tp:taxon-name>Asklepia paraguayensis</tp:taxon-name></italic> Erwin &amp; Zamorano, sp. n. ADP130038, San Lorenzo, Río Paraguay, Paraguay <bold>50</bold> <italic><tp:taxon-name>Asklepia pulchripennis</tp:taxon-name></italic> (Bates, 1871), <bold>comb. n.</bold>, ADP132531, Santarém, Río Tapajos, Brazil <bold>51</bold> <italic><tp:taxon-name>Asklepia samiriaensis</tp:taxon-name></italic> Zamorano &amp; Erwin, sp. n. ADP051663, Boca del Río Samiria, Perú <bold>52</bold> <italic><tp:taxon-name>Asklepia stalametlitos</tp:taxon-name></italic> Zamorano &amp; Erwin, sp. n. ADP132535, Guayamerín, Río Mamoré, Bolivia. Scale line = 1 mm.</p></caption><graphic xmlns:xlink="http://www.w3.org/1999/xlink" xlink:href="zookeys-430-001-g014.jpg" position="float" orientation="portrait" xlink:type="simple"/></fig><fig id="F22" position="float" orientation="portrait"><label>Figure 78.</label><caption><p>Distribution map for known localities of <italic><tp:taxon-name>Asklepia</tp:taxon-name></italic> species of the <italic>pulchripennis</italic> group.</p></caption><graphic xmlns:xlink="http://www.w3.org/1999/xlink" xlink:href="zookeys-430-001-g022.jpg" position="float" orientation="portrait" xlink:type="simple"/></fig><fig id="F9" position="float" orientation="portrait"><label>Figures 29–32.</label><caption><p>Digital Photo-illustrations, habitus, dorsal aspect of holotypes. <bold>29</bold> <italic><tp:taxon-name>Asklepia geminata</tp:taxon-name></italic> (Bates, 1871) ADP132513, Santarém, Río Tapajos, Brazil <bold>30</bold> <italic><tp:taxon-name>Asklepia campbellorum</tp:taxon-name></italic> Zamorano &amp; Erwin, sp. n. ADP133032, 20 km SW Manaus, Brazil <bold>31</bold> <italic><tp:taxon-name>Asklepia demiti</tp:taxon-name></italic> Erwin &amp; Zamorano, sp. n. ADP132539, Río Demiti, Brazil. Note that the holotype has feebly infuscated antennomeres 3-7, others in the series have more normal infuscation, as in other species with this attribute <bold>32</bold> <italic><tp:taxon-name>Asklepia duofos</tp:taxon-name></italic> Zamorano &amp; Erwin, sp. n. ADP133147, 20 km SW Manaus, Brazil. Scale line = 1 mm.</p></caption><graphic xmlns:xlink="http://www.w3.org/1999/xlink" xlink:href="zookeys-430-001-g009.jpg" position="float" orientation="portrait" xlink:type="simple"/></fig><table-wrap id="T24" position="float" orientation="portrait"><label>Table 24.</label><caption><p><italic><tp:taxon-name><tp:taxon-name-part taxon-name-part-type="genus">Asklepia</tp:taxon-name-part> <tp:taxon-name-part taxon-name-part-type="species">stalametlitos</tp:taxon-name-part></tp:taxon-name></italic> Zamorano &amp; Erwin, sp. n.</p></caption><table><tbody><tr><td rowspan="1" colspan="1" style="text-align:center"><bold>SBL</bold>
                                </td><td rowspan="1" colspan="1" style="text-align:center"><bold>MW</bold>
                                </td><td rowspan="1" colspan="1" style="text-align:center"><bold>LH</bold>
                                </td><td rowspan="1" colspan="1" style="text-align:center"><bold>LP</bold>
                                </td><td rowspan="1" colspan="1" style="text-align:center"><bold>LE</bold>
                                </td><td rowspan="1" colspan="1" style="text-align:center"><bold>WH</bold>
                                </td><td rowspan="1" colspan="1" style="text-align:center"><bold>WP</bold>
                                </td><td rowspan="1" colspan="1" style="text-align:center"><bold>WE</bold>
                                </td></tr><tr><td rowspan="1" colspan="1" style="text-align:center">2.815</td><td rowspan="1" colspan="1" style="text-align:center">1.467</td><td rowspan="1" colspan="1" style="text-align:center">0.430</td><td rowspan="1" colspan="1" style="text-align:center">0.597</td><td rowspan="1" colspan="1" style="text-align:center">1.788</td><td rowspan="1" colspan="1" style="text-align:center">0.818</td><td rowspan="1" colspan="1" style="text-align:center">0.751</td><td rowspan="1" colspan="1" style="text-align:center">0.733</td></tr><tr><td rowspan="1" colspan="1" style="text-align:center"/><td rowspan="1" colspan="1" style="text-align:center"><bold>WH/TW</bold>
                                </td><td rowspan="1" colspan="1" style="text-align:center"><bold>WP/LP</bold>
                                </td><td rowspan="1" colspan="1" style="text-align:center"><bold>LP/LH</bold>
                                </td><td rowspan="1" colspan="1" style="text-align:center"><bold>WP/LP</bold>
                                </td><td rowspan="1" colspan="1" style="text-align:center"><bold>WP/TW</bold>
                                </td><td rowspan="1" colspan="1" style="text-align:center"><bold>WH/WP</bold>
                                </td><td rowspan="1" colspan="1" style="text-align:center"/></tr><tr><td rowspan="1" colspan="1" style="text-align:center"/><td rowspan="1" colspan="1" style="text-align:center">0.557</td><td rowspan="1" colspan="1" style="text-align:center">1.258</td><td rowspan="1" colspan="1" style="text-align:center">1.388</td><td rowspan="1" colspan="1" style="text-align:center">1.024</td><td rowspan="1" colspan="1" style="text-align:center">0.512</td><td rowspan="1" colspan="1" style="text-align:center">1.089</td><td rowspan="1" colspan="1" style="text-align:center"/></tr></tbody></table></table-wrap></tp:treatment-sec><ref-list><ref id="B54"><mixed-citation xmlns:xlink="http://www.w3.org/1999/xlink" xlink:type="simple"><person-group><name name-style="western"><surname>Liebke</surname><given-names>M</given-names></name></person-group> (<year>1938</year>) <article-title>Denkschrift über die Carabiden-Tribus Colliurini. Festschrift zum 60. Geburtstage von Profesor Dr.</article-title><source>Embrik Strand</source><volume>4</volume>: <fpage>37</fpage>–<lpage>141</lpage>.</mixed-citation></ref><ref id="B22"><mixed-citation xmlns:xlink="http://www.w3.org/1999/xlink" xlink:type="simple"><person-group><name name-style="western"><surname>Erwin</surname><given-names>TL</given-names></name></person-group> (<year>1991</year>) <article-title>Natural history of the carabid beetles at the BIOLAT Rio Manu Biological Station, Pakitza, Perú.</article-title><source>Revista Peruana de Entomología</source><volume>33</volume>: <fpage>1</fpage>–<lpage>85</lpage>.</mixed-citation></ref></ref-list></tp:taxon-treatment>
