# Supplementary material for: A synopsis of the tribe Lachnophorini, with a new genus of Neotropical distribution and a revision of the Neotropical genus Asklepia Liebke, 1938 (Insecta, Coleoptera, Carabidae)
Source: Zookeys. 2014 Aug 1;(430):1–108. doi: 10.3897/zookeys.430.8094 (PMC4141162; doi:10.3897/zookeys.430.8094)
Supplement: XML Treatment for Asklepia strandi [file zookeys.430.8094-treatment46.xml]

<!DOCTYPE tp:taxon-treatment
  PUBLIC "-//TaxonX//DTD Taxonomic Treatment Publishing DTD v0 20100105//EN" "tax-treatment-NSO.dtd">
<tp:taxon-treatment xmlns:tp="http://www.plazi.org/taxpub"><tp:treatment-meta><kwd-group><label>Taxon classification</label><kwd><named-content content-type="kingdom">Animalia</named-content></kwd><kwd><named-content content-type="order">Coleoptera</named-content></kwd><kwd><named-content content-type="family">Carabidae</named-content></kwd></kwd-group><mixed-citation publication-type="journal"><person-group><name><surname>Erwin</surname><given-names>Terry L.</given-names></name><name><surname>Zamorano</surname><given-names>Laura S.</given-names></name></person-group><article-title>A synopsis of the tribe Lachnophorini, with a new genus of Neotropical distribution and a revision of the Neotropical genus <italic>Asklepia</italic> Liebke, 1938 (Insecta, Coleoptera, Carabidae)</article-title><source>Zookeys</source><day>1</day><month>8</month><year>2014</year><volume>2014</volume><issue>430</issue><fpage>1</fpage><lpage>108</lpage><pub-id pub-id-type="doi">10.3897/zookeys.430.8094</pub-id></mixed-citation></tp:treatment-meta><tp:nomenclature><tp:taxon-name>
                            <tp:taxon-name-part taxon-name-part-type="genus">Asklepia</tp:taxon-name-part>
                            <tp:taxon-name-part taxon-name-part-type="species">strandi</tp:taxon-name-part>
                        </tp:taxon-name><tp:taxon-authority>Liebke, 1938</tp:taxon-authority><xref>Strand’s pattern-wing beetle </xref><xref ref-type="fig" rid="F15">Figs 53</xref><xref ref-type="fig" rid="F22">, 78</xref><tp:nomenclature-citation-list><tp:nomenclature-citation><tp:taxon-name>Asklepia strandi</tp:taxon-name><comment><italic>Asklepia Strandi</italic> Liebke, 1938:113.</comment></tp:nomenclature-citation></tp:nomenclature-citation-list></tp:nomenclature><tp:treatment-sec sec-type="Holotype"><title>Holotype.</title><p><bold>Guyana</bold> (not seen by us, not listed by <xref ref-type="bibr" rid="B65">Mroczkowski (1960)</xref> as being in the collections of the Polish Academy of Sciences in Warsaw; it was probably lost during World War II).</p></tp:treatment-sec><tp:treatment-sec sec-type="Derivation of specific epithet"><title>Derivation of specific epithet.</title><p>The specific epithet, <italic>strandi</italic>, is an eponym, noun in apposition, genitive case, based on the family name of Professor Dr. Embrik Strand, Norwegian Arachnologist, who spent his later years as a Professor in Germany.</p></tp:treatment-sec><tp:treatment-sec sec-type="Proposed english vernacular name"><title>Proposed english vernacular name.</title><p>Strand’s pattern-wing beetle.</p></tp:treatment-sec><tp:treatment-sec sec-type="Diagnosis"><title>Diagnosis.</title><p>With the attributes of the genus <italic><tp:taxon-name>Asklepia</tp:taxon-name></italic> as described by <xref ref-type="bibr" rid="B54">Liebke (1938)</xref> and as noted above under the generic diagnosis, and large-sized for the genus (ABL = 3.0). The following is Liebke’s original description.</p><p>“<bold>Asklepia Strandi</bold> n. sp. (Fig. 113).</p><p>Hellgelbbraun, Kopf dunkelbraun. Spitze des vierten Fühlerglie-</p><p>Des, fünftes und sechstes Glied vollständig dunkelbraun, siebentes</p><p>bis elftes Glied gelblichweiss. Flügeldecken zum grössten Teil dun-</p><p>kelgelbbraun, ein grosser Skutellarfleck. <italic>2</italic> Scheibenflecke, der Spit-</p><p>zenrand in breitem Umfange und der Seitenrand bis fast zur Schulter</p><p>hinauf schmal blassgelb. Der vordere Teil der Epipleuren, die Hin-</p><p>terbrust und die Rückenringe des Hinterleibes sind dunkelbraun.</p><p>Kopf rundlich, kurz, stark gewölbt, mit sehr grossen, stark ge-</p><!--PageBreak--><p>wölbten, stark vorstehenden Augen, dieselben sind ungewöhnlich</p><p>grob fazettiert. Schläfen sehr kurz, leicht verengt. Kopfschild voll-</p><p>kommen glatt und unpunktiert. Hals sehr kurz und sehr dick. Hals-</p><p>schild stark herzförmig, etwa <sup>1</sup>/<sub>6</sub> breiter als lang, kaum merklich</p><p>schmäler als der Kopf, stark gewölbt: Vorderrand gerade, Vorder-</p><p>winkel breit abgerundet. Seiten vor der Mitte stark gerundet erwei-</p><p>tert, sodann stark verengt, kurz vor der Basis am stärksten einge-</p><p>schnürt; Basalwinkel spitz, etwas vorspringend; Basalrand gerade.</p><p>Seiten undeutlich gerandet, Rand im Vorderdrittel vollkommen ver-</p><p>loschen. Mittellängslinie schwach eingedrückt. Ganze Oberseite</p><p>vollkommen glatt, unpunktiert. Am Seitenrand kurz vor der Mitte</p><p>eine lange Borste. Flügeldecken kurzviereckig, stark gewölbt, nach</p><p>hinten stark verbreitert, etwa ein Viertel länger als der Vorderkör-</p><p>per, an der breitesten Stelle (im zweiten Drittel) kaum schmäler</p><p>als lang; Schultern schräg abfallend. Schulterwinkel abgerundet, an</p><p>der Spitze gerade abgestutzt, Spitzenrand gerade, Spitzenaussen-</p><p>winkel breit abgerundet. Epipleuren der Flügeldecken an der Schul-</p><p>ter sehr breit, dann aber, in etwa <sup>1</sup>/<sub>3</sub> der Länge, verschmälern sie</p><p>sich plötzlich sehr stark, behalten höchstens noch <sup>1</sup>/<sub>5</sub> der vorderen</p><p>Breite, um dann allmählich spitz auszulaufen. Punktstreifen nicht</p><p>erkennbar, wohl aber sind schwach gewölbte Zwischenräume er-</p><p>kennbar, diese sind g1att und unpunktiert, jedoch im Grunde äusserst</p><p>fein netzmaschig gerunzelt; auf dem 3., 5. und 7. stehen je 3-4 lange</p><p>aufrechte Borstecn. Länge 3 mm.</p><p>Ein Stück. bezettelt «Guyana », in meiner Sammlung.</p><p>Dem Jubilar, Professor Dr. <bold>Embrik Strand</bold> gewidmet.”</p></tp:treatment-sec><tp:treatment-sec sec-type="Note"><title>Note.</title><p>From Liebke’s drawing, enhanced here (<xref ref-type="fig" rid="F15">Fig. 53</xref>), we can classify this species in the <italic>pulchripennis</italic> species group because the pronotum is not laterally explanate, an attribute that is always associated with an aedeagal endophallus having only two spines. We have seen no specimens from Guyana, nor any specimens matching this illustration from anywhere. The distinguishing attribute is the pale elytral margin extended from the apex into quadrant A (<xref ref-type="fig" rid="F15">Fig. 53</xref>). A neotype will be needed upon discovery of more specimens from Guyana that match Liebke’s description and illustration.</p><fig id="F15" position="float" orientation="portrait"><label>Figure 53–55.</label><caption><p>Digital Photo-illustrations, habitus, dorsal aspect of holotypes. <bold>53</bold> <italic><tp:taxon-name>Asklepia strandi</tp:taxon-name></italic> Liebke, 1938, Guyana, ABL = 3.00 mm (from Liebke, 1938:114). Liebke’s illustration of <italic><tp:taxon-name>Asklepia strandi</tp:taxon-name></italic> Liebke. The single specimen Liebke described was likely lost during World War II. We have seen no specimens from Guyana, nor any specimens matching this illustration from anywhere <bold>54</bold> <italic><tp:taxon-name>Asklepia surinamensis</tp:taxon-name></italic> Erwin &amp; Zamorano, sp. n. ADP130040, l’Hermitage, Surinam River, Surinam <bold>55</bold> <italic><tp:taxon-name>Asklepia vigilante</tp:taxon-name></italic> Erwin &amp; Zamorano, sp. n. ADP051642, Boca del Río Samiria, Perú. Scale line = 1 mm.</p></caption><graphic xmlns:xlink="http://www.w3.org/1999/xlink" xlink:href="zookeys-430-001-g015.jpg" position="float" orientation="portrait" xlink:type="simple"/></fig><fig id="F16" position="float" orientation="portrait"><label>Figure 56.</label><caption><p>Image of elytron with diagram of quadrants used in the descriptions.</p></caption><graphic xmlns:xlink="http://www.w3.org/1999/xlink" xlink:href="zookeys-430-001-g016.jpg" position="float" orientation="portrait" xlink:type="simple"/></fig></tp:treatment-sec><tp:treatment-sec><!--Section generated to contain objects referenced in tp:taxon-treatment.--><fig id="F22" position="float" orientation="portrait"><label>Figure 78.</label><caption><p>Distribution map for known localities of <italic><tp:taxon-name>Asklepia</tp:taxon-name></italic> species of the <italic>pulchripennis</italic> group.</p></caption><graphic xmlns:xlink="http://www.w3.org/1999/xlink" xlink:href="zookeys-430-001-g022.jpg" position="float" orientation="portrait" xlink:type="simple"/></fig></tp:treatment-sec><ref-list><ref id="B65"><mixed-citation xmlns:xlink="http://www.w3.org/1999/xlink" xlink:type="simple"><person-group><name name-style="western"><surname>Mroczkowski</surname><given-names>M</given-names></name></person-group> (<year>1960</year>) <article-title>List of type specimens in the collection of the Institute of Zoology of the Polish Academy of Sciences in Warszawa III. Carabidae (Coleoptera).</article-title><source>Annales Zoologici</source><volume>18</volume>(<issue>21</issue>): <fpage>365</fpage>–<lpage>409</lpage>.</mixed-citation></ref><ref id="B54"><mixed-citation xmlns:xlink="http://www.w3.org/1999/xlink" xlink:type="simple"><person-group><name name-style="western"><surname>Liebke</surname><given-names>M</given-names></name></person-group> (<year>1938</year>) <article-title>Denkschrift über die Carabiden-Tribus Colliurini. Festschrift zum 60. Geburtstage von Profesor Dr.</article-title><source>Embrik Strand</source><volume>4</volume>: <fpage>37</fpage>–<lpage>141</lpage>.</mixed-citation></ref></ref-list></tp:taxon-treatment>
