# Supplementary material for: A synopsis of the tribe Lachnophorini, with a new genus of Neotropical distribution and a revision of the Neotropical genus Asklepia Liebke, 1938 (Insecta, Coleoptera, Carabidae)
Source: Zookeys. 2014 Aug 1;(430):1–108. doi: 10.3897/zookeys.430.8094 (PMC4141162; doi:10.3897/zookeys.430.8094)
Supplement: XML Treatment for Asklepia surinamensis [file zookeys.430.8094-treatment47.xml]

<!DOCTYPE tp:taxon-treatment
  PUBLIC "-//TaxonX//DTD Taxonomic Treatment Publishing DTD v0 20100105//EN" "tax-treatment-NSO.dtd">
<tp:taxon-treatment xmlns:tp="http://www.plazi.org/taxpub"><tp:treatment-meta><kwd-group><label>Taxon classification</label><kwd><named-content content-type="kingdom">Animalia</named-content></kwd><kwd><named-content content-type="order">Coleoptera</named-content></kwd><kwd><named-content content-type="family">Carabidae</named-content></kwd></kwd-group><mixed-citation publication-type="journal"><person-group><name><surname>Erwin</surname><given-names>Terry L.</given-names></name><name><surname>Zamorano</surname><given-names>Laura S.</given-names></name></person-group><article-title>A synopsis of the tribe Lachnophorini, with a new genus of Neotropical distribution and a revision of the Neotropical genus <italic>Asklepia</italic> Liebke, 1938 (Insecta, Coleoptera, Carabidae)</article-title><source>Zookeys</source><day>1</day><month>8</month><year>2014</year><volume>2014</volume><issue>430</issue><fpage>1</fpage><lpage>108</lpage><pub-id pub-id-type="doi">10.3897/zookeys.430.8094</pub-id></mixed-citation></tp:treatment-meta><tp:nomenclature><tp:taxon-name>
                            <tp:taxon-name-part taxon-name-part-type="genus">Asklepia</tp:taxon-name-part>
                            <tp:taxon-name-part taxon-name-part-type="species">surinamensis</tp:taxon-name-part>
                            <object-id xmlns:xlink="http://www.w3.org/1999/xlink" content-type="zoobank" xlink:type="simple">http://zoobank.org/EEC60AF5-9DBC-4304-AE84-901AFEF674FD</object-id>
                        </tp:taxon-name><tp:taxon-authority>Zamorano &amp; Erwin</tp:taxon-authority><tp:taxon-status xmlns:xlink="http://www.w3.org/1999/xlink" xlink:type="simple">sp. n.</tp:taxon-status><xref>Surinam pattern-wing beetle </xref><xref ref-type="fig" rid="F15">Figs 54</xref><xref ref-type="fig" rid="F19">, 73</xref><xref ref-type="fig" rid="F22">, 78</xref></tp:nomenclature><tp:treatment-sec sec-type="Holotype"><title>Holotype.</title><p><bold>Surinam</bold>, Paramaribo, l’Hermitage, Surinam River, <named-content xmlns:xlink="http://www.w3.org/1999/xlink" content-type="dwc:verbatimCoordinates" xlink:type="simple">5.8182°N, 55.1639°W</named-content>, 2m, 14 July 1969 (N. Nieser)(CMNH: ADP130040, male).</p><!--PageBreak--></tp:treatment-sec><tp:treatment-sec sec-type="Derivation of specific epithet"><title>Derivation of specific epithet.</title><p>The specific epithet, <italic>surinamensis</italic>, is a singular Latinized feminine noun in apposition, based on the name of the country in which these beetles are found.</p><!--PageBreak--></tp:treatment-sec><tp:treatment-sec sec-type="Proposed english vernacular name"><title>Proposed english vernacular name.</title><p>Surinam pattern-wing beetle.</p></tp:treatment-sec><tp:treatment-sec sec-type="Diagnosis"><title>Diagnosis.</title><p>With the attributes of the genus <!--PageBreak--><italic><tp:taxon-name>Asklepia</tp:taxon-name></italic> as described by <xref ref-type="bibr" rid="B54">Liebke (1938)</xref> and as noted above under the generic diagnosis, and medium-size to large-size for the genus (SBL = 2.841–2.99 mm). Adults with head fuscous, prothorax fulvous, elytral maculae fulvous or slightly aurantiacus in some individuals; elytron fuscous with a triangular flavous macula in the upper right corner of the proximal basal quadrant, broad flavous macula ending in hook crossing from medial lateral quadrant to left half of medial proximal quadrant, triangular flavous macula crossing from the lower right corner of apical proximal quadrant to lower half of apical lateral quadrant, apical and lateral margin fulvous; metepisternum fuscous, metasternum fuscous laterally flavous medially, abdominal sterna with III-VI, and epipleuron fulvous, abdominal sternum VII fuscous; legs flavotestaceous; antennal scape, pedicel and antennomere 3 testaceous, antennomeres 4-6 deeply infuscated, 7-11 white. Dorsal surface devoid of microsculpture, surface luster very shiny. Pronotum markedly convex and globose with lateral margin effaced except just anterior to hind angle and there a feeble bead; hind angle moderately prominent; anterior angles feebly produced; median line feebly defined. Elytral interneurs evident as continuous rows of widely spaced coarse punctures.</p></tp:treatment-sec><tp:treatment-sec sec-type="Description"><title>Description.</title><p>(<xref ref-type="fig" rid="F15">Fig. 54</xref>, <xref ref-type="fig" rid="F19">73</xref>). <bold><italic>Habitus</italic>:</bold> <xref ref-type="fig" rid="F15">Fig. 54</xref>). <bold><italic>Size</italic>:</bold> [See also <xref ref-type="table" rid="T25">Table 25</xref>] Medium-size to large for the genus; ABL = 3.002–3.372 mm, SBL = 2.841–2.992 mm, TW (total width) 1.420–1.584 mm, LP = 0.575–0.626 mm, WP = 0.795–0.836 mm, LE = 1.709–1.803 mm. <bold><italic>Color</italic>:</bold> See diagnosis above. <bold><italic>Luster</italic>:</bold> See diagnosis above. <bold><italic>Head</italic></bold> (<xref ref-type="fig" rid="F15">Fig. 54</xref>): as in description for genus above. <bold><italic>Prothorax</italic>.</bold> Pronotum (<xref ref-type="fig" rid="F15">Fig. 54</xref>) slightly broad, as wide as head across eyes (WH/WP, mean both sexes: 1.101), length about the same (LP/LH, mean both sexes: 1.093), wider than long (W/L, mean both sexes: 1.367); markedly cordiform and rounded, lateral margin effaced with seta at anterior third on slightly raised area; apex markedly constricted; anterior angle feebly produced, hind angle slightly produced and setose; median line feebly defined, apical transverse impressions punctate, punctures infuscated; surface smooth throughout. <bold><italic>Pterothorax</italic>.</bold> Normal for genus, see description for genus above. Elytra moderate convex; at apical third twice as wide as head across eyes (WH/TW, mean both sexes: 0.542) and pronotum (WP/TW, mean both sexes: 0.4923). Elytral interneurs evident as continuous rows of widely spaced coarse punctures, punctures infuscated, interneurs continuous along length of entire elytron. Hind wings fully developed. <bold><italic>Legs</italic>.</bold> Overall, normal for genus, see description for genus above. <bold><italic>Abdominal sterna</italic>.</bold> Overall, normal for genus, see description for genus above. <bold><italic>Male genitalia</italic></bold> (<xref ref-type="fig" rid="F19">Fig. 73</xref>, see <xref ref-type="fig" rid="F17">Fig. 61</xref> for attribute labels). Median lobe with phallobase moderate in length, about a fifth the length of shaft, basal opening moderate, oriented oblique to shaft. Shaft broad, slightly curved ventrally, dorsally sclerotized except for short ostium; in ventral aspect tapered toward broadly rounded apex, in lateral aspect, a rounded blunt apex. Left paramere very large and broad, right paramere moderately large and triangular; apex of left paramere lobate much, longer than right paramere about two-thirds the length of shaft (measured in left lateral aspect). Endophallus with one small median spine, and one very large distal spine. <bold><italic>Female genitalia</italic>.</bold> Not investigated, presumably similar to that of <italic><tp:taxon-name>Asklepia demiti</tp:taxon-name></italic> sp. n.</p></tp:treatment-sec><tp:treatment-sec sec-type="Dispersal potential"><title>Dispersal potential.</title><p>These beetles are macropterous and capable of flight; they are attracted to lights. They are moderately swift and agile runners.</p></tp:treatment-sec><tp:treatment-sec sec-type="Distribution"><title>Distribution.</title><p>(<xref ref-type="fig" rid="F22">Fig. 78</xref>). This species has been found at only one location on the white-water system of the middle Surinam River drainage system. But that does not at all indicate its real distribution: as has been pointed out above, very small beetles are inadequately sampled, especially in the Neotropics.</p></tp:treatment-sec><tp:treatment-sec sec-type="Way of life"><title>Way of life.</title><p>See <xref ref-type="bibr" rid="B22">Erwin (1991)</xref> for a general description. Adults of this species are active in July.</p><!--PageBreak--></tp:treatment-sec><tp:treatment-sec sec-type="Other specimens examined"><title>Other specimens examined.</title><p><bold>Surinam</bold>, Paramaribo, l’Hermitage, Surinam River, <named-content xmlns:xlink="http://www.w3.org/1999/xlink" content-type="dwc:verbatimCoordinates" xlink:type="simple">5.8182°N, 55.1639°W</named-content>, 2m, 10 July 1969 (N. Nieser)(CMNH: ADP130042, ADP132761, female paratypes; ADP132763, ADP132759, ADP132757, ADP133569 male paratypes).</p></tp:treatment-sec><tp:treatment-sec><!--Section generated to contain objects referenced in tp:taxon-treatment.--><fig id="F15" position="float" orientation="portrait"><label>Figure 53–55.</label><caption><p>Digital Photo-illustrations, habitus, dorsal aspect of holotypes. <bold>53</bold> <italic><tp:taxon-name>Asklepia strandi</tp:taxon-name></italic> Liebke, 1938, Guyana, ABL = 3.00 mm (from Liebke, 1938:114). Liebke’s illustration of <italic><tp:taxon-name>Asklepia strandi</tp:taxon-name></italic> Liebke. The single specimen Liebke described was likely lost during World War II. We have seen no specimens from Guyana, nor any specimens matching this illustration from anywhere <bold>54</bold> <italic><tp:taxon-name>Asklepia surinamensis</tp:taxon-name></italic> Erwin &amp; Zamorano, sp. n. ADP130040, l’Hermitage, Surinam River, Surinam <bold>55</bold> <italic><tp:taxon-name>Asklepia vigilante</tp:taxon-name></italic> Erwin &amp; Zamorano, sp. n. ADP051642, Boca del Río Samiria, Perú. Scale line = 1 mm.</p></caption><graphic xmlns:xlink="http://www.w3.org/1999/xlink" xlink:href="zookeys-430-001-g015.jpg" position="float" orientation="portrait" xlink:type="simple"/></fig><fig id="F19" position="float" orientation="portrait"><label>Figure 69–74.</label><caption><p><bold>69</bold> <italic><tp:taxon-name>Asklepia kathleenae</tp:taxon-name></italic> Erwin &amp; Zamorano, sp. n. ADP132529, Belém, Brazil <bold>70</bold> <italic><tp:taxon-name>Asklepia marchantaria</tp:taxon-name></italic> Erwin &amp; Zamorano, sp. n. Adis # 001103, Ilha de Marchantaria, Lago Camaleão, Brazil <bold>71</bold> <italic><tp:taxon-name>Asklepia pakitza</tp:taxon-name></italic> Erwin &amp; Zamorano, sp. n. ADP132466, Pakitza, Perú <bold>72</bold> <italic><tp:taxon-name>Asklepia paraguayensis</tp:taxon-name></italic> Zamorano &amp; Erwin, sp. n. ADP132769, San Lorenzo Paraguay <bold>73</bold> <italic><tp:taxon-name>Asklepia surinamensis</tp:taxon-name></italic> Zamorano &amp; Erwin, sp. n. ADP132763, l’Hermitage, Surinam <bold>74</bold> <italic><tp:taxon-name>Asklepia vigilante</tp:taxon-name></italic> Erwin &amp; Zamorano, sp. n. ADP067301, Boca del Río Samiria, Perú.</p></caption><graphic xmlns:xlink="http://www.w3.org/1999/xlink" xlink:href="zookeys-430-001-g019.jpg" position="float" orientation="portrait" xlink:type="simple"/></fig><fig id="F22" position="float" orientation="portrait"><label>Figure 78.</label><caption><p>Distribution map for known localities of <italic><tp:taxon-name>Asklepia</tp:taxon-name></italic> species of the <italic>pulchripennis</italic> group.</p></caption><graphic xmlns:xlink="http://www.w3.org/1999/xlink" xlink:href="zookeys-430-001-g022.jpg" position="float" orientation="portrait" xlink:type="simple"/></fig><table-wrap id="T25" position="float" orientation="portrait"><label>Table 25.</label><caption><p><italic><tp:taxon-name><tp:taxon-name-part taxon-name-part-type="genus">Asklepia</tp:taxon-name-part> <tp:taxon-name-part taxon-name-part-type="species">surinamensis</tp:taxon-name-part></tp:taxon-name></italic> Zamorano &amp; Erwin, sp. n.</p></caption><table rules="all"><tbody><tr><td rowspan="1" colspan="8" style="text-align:center"><bold>Standard deviation</bold>
                                </td></tr><tr><td rowspan="1" colspan="1" style="text-align:center"><bold>SBL</bold>
                                </td><td rowspan="1" colspan="1" style="text-align:center"><bold>MW</bold>
                                </td><td rowspan="1" colspan="1" style="text-align:center"><bold>LP</bold>
                                </td><td rowspan="1" colspan="1" style="text-align:center"><bold>LE</bold>
                                </td><td rowspan="1" colspan="1" style="text-align:center"><bold>LH</bold>
                                </td><td rowspan="1" colspan="1" style="text-align:center"><bold>WP</bold>
                                </td><td rowspan="1" colspan="1" style="text-align:center"><bold>WH</bold>
                                </td><td rowspan="1" colspan="1" style="text-align:center"><bold>WE</bold>
                                </td></tr><tr><td rowspan="1" colspan="1" style="text-align:center">0.156</td><td rowspan="1" colspan="1" style="text-align:center">0.138</td><td rowspan="1" colspan="1" style="text-align:center">0.036</td><td rowspan="1" colspan="1" style="text-align:center">0.029</td><td rowspan="1" colspan="1" style="text-align:center">0.098</td><td rowspan="1" colspan="1" style="text-align:center">0.040</td><td rowspan="1" colspan="1" style="text-align:center">0.046</td><td rowspan="1" colspan="1" style="text-align:center">0.069</td></tr><tr><td rowspan="1" colspan="5" style="text-align:center"><bold>Total length</bold>
                                </td><td rowspan="1" colspan="1" style="text-align:center"/><td rowspan="1" colspan="1" style="text-align:center"/><td rowspan="1" colspan="1" style="text-align:center"/></tr><tr><td rowspan="1" colspan="1" style="text-align:center">Specimens</td><td rowspan="1" colspan="1" style="text-align:center">N</td><td rowspan="1" colspan="2" style="text-align:center">Range</td><td rowspan="1" colspan="1" style="text-align:center">Mean</td><td rowspan="1" colspan="1" style="text-align:center"/><td rowspan="1" colspan="1" style="text-align:center"/><td rowspan="1" colspan="1" style="text-align:center"/></tr><tr><td rowspan="1" colspan="1" style="text-align:center"/><td rowspan="1" colspan="1" style="text-align:center">6</td><td rowspan="1" colspan="2" style="text-align:center">2.541–2.992</td><td rowspan="1" colspan="1" style="text-align:center">2.843</td><td rowspan="1" colspan="1" style="text-align:center"/><td rowspan="1" colspan="1" style="text-align:center"/><td rowspan="1" colspan="1" style="text-align:center"/></tr><tr><td rowspan="1" colspan="5" style="text-align:center"><bold>Total length</bold>
                                </td><td rowspan="1" colspan="1" style="text-align:center"/><td rowspan="1" colspan="1" style="text-align:center"/><td rowspan="1" colspan="1" style="text-align:center"/></tr><tr><td rowspan="1" colspan="1" style="text-align:center">Specimens</td><td rowspan="1" colspan="1" style="text-align:center">N</td><td rowspan="1" colspan="2" style="text-align:center">Range</td><td rowspan="1" colspan="1" style="text-align:center">Mean</td><td rowspan="1" colspan="1" style="text-align:center"/><td rowspan="1" colspan="1" style="text-align:center"/><td rowspan="1" colspan="1" style="text-align:center"/></tr><tr><td rowspan="1" colspan="1" style="text-align:center"/><td rowspan="1" colspan="1" style="text-align:center">6</td><td rowspan="1" colspan="2" style="text-align:center">1.214–1.584</td><td rowspan="1" colspan="1" style="text-align:center">1.459</td><td rowspan="1" colspan="1" style="text-align:center"/><td rowspan="1" colspan="1" style="text-align:center"/><td rowspan="1" colspan="1" style="text-align:center"/></tr><tr><td rowspan="1" colspan="5" style="text-align:center"><bold>Width of head/Total width</bold>
                                </td><td rowspan="1" colspan="1" style="text-align:center"/><td rowspan="1" colspan="1" style="text-align:center"/><td rowspan="1" colspan="1" style="text-align:center"/></tr><tr><td rowspan="1" colspan="1" style="text-align:center">Specimens</td><td rowspan="1" colspan="1" style="text-align:center">N</td><td rowspan="1" colspan="2" style="text-align:center">Range</td><td rowspan="1" colspan="1" style="text-align:center">Mean</td><td rowspan="1" colspan="1" style="text-align:center"/><td rowspan="1" colspan="1" style="text-align:center"/><td rowspan="1" colspan="1" style="text-align:center"/></tr><tr><td rowspan="1" colspan="1" style="text-align:center"/><td rowspan="1" colspan="1" style="text-align:center">6</td><td rowspan="1" colspan="2" style="text-align:center">0.518–0.599</td><td rowspan="1" colspan="1" style="text-align:center">0.551</td><td rowspan="1" colspan="1" style="text-align:center"/><td rowspan="1" colspan="1" style="text-align:center"/><td rowspan="1" colspan="1" style="text-align:center"/></tr><tr><td rowspan="1" colspan="5" style="text-align:center"><bold>Pronotum: Width (at widest part)/Length</bold>
                                </td><td rowspan="1" colspan="1" style="text-align:center"/><td rowspan="1" colspan="1" style="text-align:center"/><td rowspan="1" colspan="1" style="text-align:center"/></tr><tr><td rowspan="1" colspan="1" style="text-align:center">Specimens</td><td rowspan="1" colspan="1" style="text-align:center">N</td><td rowspan="1" colspan="2" style="text-align:center">Range</td><td rowspan="1" colspan="1" style="text-align:center">Mean</td><td rowspan="1" colspan="1" style="text-align:center"/><td rowspan="1" colspan="1" style="text-align:center"/><td rowspan="1" colspan="1" style="text-align:center"/></tr><tr><td rowspan="1" colspan="1" style="text-align:center"/><td rowspan="1" colspan="1" style="text-align:center">6</td><td rowspan="1" colspan="2" style="text-align:center">1.340–1.385</td><td rowspan="1" colspan="1" style="text-align:center">1.369</td><td rowspan="1" colspan="1" style="text-align:center"/><td rowspan="1" colspan="1" style="text-align:center"/><td rowspan="1" colspan="1" style="text-align:center"/></tr><tr><td rowspan="1" colspan="5" style="text-align:center"><bold>Length of pronotum / Length of head</bold>
                                </td><td rowspan="1" colspan="1" style="text-align:center"/><td rowspan="1" colspan="1" style="text-align:center"/><td rowspan="1" colspan="1" style="text-align:center"/></tr><tr><td rowspan="1" colspan="1" style="text-align:center">Specimens</td><td rowspan="1" colspan="1" style="text-align:center">N</td><td rowspan="1" colspan="2" style="text-align:center">Range</td><td rowspan="1" colspan="1" style="text-align:center">Mean</td><td rowspan="1" colspan="1" style="text-align:center"/><td rowspan="1" colspan="1" style="text-align:center"/><td rowspan="1" colspan="1" style="text-align:center"/></tr><tr><td rowspan="1" colspan="1" style="text-align:center"/><td rowspan="1" colspan="1" style="text-align:center">6</td><td rowspan="1" colspan="2" style="text-align:center">1.042–1.169</td><td rowspan="1" colspan="1" style="text-align:center">1.105</td><td rowspan="1" colspan="1" style="text-align:center"/><td rowspan="1" colspan="1" style="text-align:center"/><td rowspan="1" colspan="1" style="text-align:center"/></tr></tbody></table></table-wrap><fig id="F17" position="float" orientation="portrait"><label>Figure 57–62.</label><caption><p>Illustrations, male aedeagus, dorsal, ventral, left lateral aspects. <bold>57</bold> <italic><tp:taxon-name>Asklepia geminata</tp:taxon-name></italic> (Bates, 1871) ADP109186, Río Samiria, Boca Caño Inglés Camp, Perú <bold>58</bold> <italic><tp:taxon-name>Asklepia campbellorum</tp:taxon-name></italic> Zamorano &amp; Erwin, sp. n. ADP109196, 20 km SW Manaus, Brazil <bold>59</bold> <italic><tp:taxon-name>Asklepia demiti</tp:taxon-name></italic> Erwin &amp; Zamorano, sp. n. ADP132585, Rio Demiti, Brazil <bold>60</bold> <italic><tp:taxon-name>Asklepia grammechrysea</tp:taxon-name></italic> Zamorano &amp; Erwin, sp. n. ADP052565, Río Sucusari, Perú <bold>61</bold> <italic><tp:taxon-name>Asklepia laetitia</tp:taxon-name></italic> Zamorano &amp; Erwin, sp. n. ADP109190, Leticia, Colombia. Legend: <bold>a</bold> apical area; <bold>bl</bold> basal lobe; <bold>bo</bold> basal orifice; <bold>lp</bold> left paramere; <bold>ml</bold> median lobe; <bold>om</bold> ostial membrane; <bold>oo</bold> ostial opening; <bold>rp</bold> right paramere; <bold>sh</bold> shaft; <bold>pb</bold> phallobase; <bold>ps</bold> phallobase shaft; <bold>ms</bold> medial spine; <bold>ds</bold> distal spine <bold>62</bold> <italic><tp:taxon-name>Asklepia lebioides</tp:taxon-name></italic> (Bates, 1871), comb. n., ADP109208, Rio Demiti, Brazil. Scale line = 0.25 mm.</p></caption><graphic xmlns:xlink="http://www.w3.org/1999/xlink" xlink:href="zookeys-430-001-g017.jpg" position="float" orientation="portrait" xlink:type="simple"/></fig></tp:treatment-sec><ref-list><ref id="B54"><mixed-citation xmlns:xlink="http://www.w3.org/1999/xlink" xlink:type="simple"><person-group><name name-style="western"><surname>Liebke</surname><given-names>M</given-names></name></person-group> (<year>1938</year>) <article-title>Denkschrift über die Carabiden-Tribus Colliurini. Festschrift zum 60. Geburtstage von Profesor Dr.</article-title><source>Embrik Strand</source><volume>4</volume>: <fpage>37</fpage>–<lpage>141</lpage>.</mixed-citation></ref><ref id="B22"><mixed-citation xmlns:xlink="http://www.w3.org/1999/xlink" xlink:type="simple"><person-group><name name-style="western"><surname>Erwin</surname><given-names>TL</given-names></name></person-group> (<year>1991</year>) <article-title>Natural history of the carabid beetles at the BIOLAT Rio Manu Biological Station, Pakitza, Perú.</article-title><source>Revista Peruana de Entomología</source><volume>33</volume>: <fpage>1</fpage>–<lpage>85</lpage>.</mixed-citation></ref></ref-list></tp:taxon-treatment>
