# Supplementary material for: A synopsis of the tribe Lachnophorini, with a new genus of Neotropical distribution and a revision of the Neotropical genus Asklepia Liebke, 1938 (Insecta, Coleoptera, Carabidae)
Source: Zookeys. 2014 Aug 1;(430):1–108. doi: 10.3897/zookeys.430.8094 (PMC4141162; doi:10.3897/zookeys.430.8094)
Supplement: XML Treatment for Asklepia vigilante [file zookeys.430.8094-treatment48.xml]

<!DOCTYPE tp:taxon-treatment
  PUBLIC "-//TaxonX//DTD Taxonomic Treatment Publishing DTD v0 20100105//EN" "tax-treatment-NSO.dtd">
<tp:taxon-treatment xmlns:tp="http://www.plazi.org/taxpub"><tp:treatment-meta><kwd-group><label>Taxon classification</label><kwd><named-content content-type="kingdom">Animalia</named-content></kwd><kwd><named-content content-type="order">Coleoptera</named-content></kwd><kwd><named-content content-type="family">Carabidae</named-content></kwd></kwd-group><mixed-citation publication-type="journal"><person-group><name><surname>Erwin</surname><given-names>Terry L.</given-names></name><name><surname>Zamorano</surname><given-names>Laura S.</given-names></name></person-group><article-title>A synopsis of the tribe Lachnophorini, with a new genus of Neotropical distribution and a revision of the Neotropical genus <italic>Asklepia</italic> Liebke, 1938 (Insecta, Coleoptera, Carabidae)</article-title><source>Zookeys</source><day>1</day><month>8</month><year>2014</year><volume>2014</volume><issue>430</issue><fpage>1</fpage><lpage>108</lpage><pub-id pub-id-type="doi">10.3897/zookeys.430.8094</pub-id></mixed-citation></tp:treatment-meta><tp:nomenclature><tp:taxon-name>
                            <tp:taxon-name-part taxon-name-part-type="genus">Asklepia</tp:taxon-name-part>
                            <tp:taxon-name-part taxon-name-part-type="species">vigilante</tp:taxon-name-part>
                            <object-id xmlns:xlink="http://www.w3.org/1999/xlink" content-type="zoobank" xlink:type="simple">http://zoobank.org/47519645-5E47-4EA7-A8E2-A3B30C7E251B</object-id>
                        </tp:taxon-name><tp:taxon-authority>Erwin &amp; Zamorano</tp:taxon-authority><tp:taxon-status xmlns:xlink="http://www.w3.org/1999/xlink" xlink:type="simple">sp. n.</tp:taxon-status><xref>Vigilante pattern-wing beetle </xref><xref ref-type="fig" rid="F15">Figs 55</xref><xref ref-type="fig" rid="F19">, 74</xref><xref ref-type="fig" rid="F22">, 78</xref></tp:nomenclature><tp:treatment-sec sec-type="Holotype"><title>Holotype.</title><p><bold>Perú</bold>, Loreto, Boca del Río Samiria, 1 km SW Vigilante post No. 1, <named-content xmlns:xlink="http://www.w3.org/1999/xlink" content-type="dwc:verbatimCoordinates" xlink:type="simple">4.5005°S, 74.0659°W</named-content>, 99m, 16 August 1991 (T.L. Erwin, M.G. Pogue)(MUSM: ADP051642, female).</p></tp:treatment-sec><tp:treatment-sec sec-type="Derivation of specific epithet"><title>Derivation of specific epithet.</title><p>The specific epithet, <italic>vigilante</italic>, is a singular Latinized feminine noun in apposition, based on the name of the place near which these beetles are found.</p></tp:treatment-sec><tp:treatment-sec sec-type="Proposed english vernacular name"><title>Proposed english vernacular name.</title><p>Vigilante pattern-wing beetle.</p></tp:treatment-sec><tp:treatment-sec sec-type="Diagnosis"><title>Diagnosis.</title><p>With the attributes of the genus <italic><tp:taxon-name>Asklepia</tp:taxon-name></italic> as described by <xref ref-type="bibr" rid="B54">Liebke (1938)</xref> and as noted above under the generic diagnosis, and medium-size to large-size for the genus (SBL = 2.589–3.259 mm). Adults with head aurantiacus, prothorax fulvous, elytral maculae fulvous or aurantiacus in some individuals; elytron fuscous with a triangular flavous macula in the lower right corner of the proximal apical quadrant, broad flavous macula ending in hook crossing from medial lateral quadrant to right half of medial proximal quadrant, triangular flavous macula in the upper right corner of apical proximal quadrant, apical and lateral margin fulvous; metasternum fulvous, abdominal sterna with III-VI, and epipleuron fulvous, abdominal sternum VII fuscous; legs flavotestaceous; antennal scape and pedicel testaceous, antennomeres 3-6 and basal half of 7 deeply infuscated, apical half of 7 and 8-11 white. Dorsal surface devoid of microsculpture, surface luster very shiny. Pronotum markedly convex with lateral margin effaced except just anterior to hind angle and there a simple bead; hind angle moderately prominent; anterior angles feebly produced; median line feebly defined. Elytral interneurs evident as short discontinuous rows of widely spaced coarse punctures, interneurs effaced in the medial quadrants.</p></tp:treatment-sec><tp:treatment-sec sec-type="Description"><title>Description.</title><p>(<xref ref-type="fig" rid="F15">Fig. 55</xref>, <xref ref-type="fig" rid="F19">74</xref>). <bold><!--PageBreak--><!--PageBreak--><!--PageBreak--><!--PageBreak--><italic>Habitus</italic>:</bold> (<xref ref-type="fig" rid="F15">Fig. 55</xref>). <bold><italic>Size</italic>:</bold> [See also <xref ref-type="table" rid="T26">Table 26</xref>] Medium-size to large for the genus; ABL = 3.002–3.372 mm, SBL = 2.589–3.259 mm, TW (total width) 1.397–1.598 mm, LP = 0.556–0.751 mm, WP = 0.703–0.861 mm, LE = 1.623–2.024 mm. <bold><italic>Color</italic>:</bold> See diagnosis above. <bold><italic>Luster</italic>:</bold> See diagnosis above. <bold><italic>Head</italic></bold> (<xref ref-type="fig" rid="F15">Fig. 55</xref>): as in description for genus above. <bold><italic>Prothorax</italic>.</bold> Pronotum (<xref ref-type="fig" rid="F15">Fig. 55</xref>) slightly broad, about as wide as head across eyes (WH/WP, mean both sexes: 1.051), longer than head (LP/LH, mean both sexes: 1.436), about as wide as long (WP/LP, mean both sexes: 1.209); markedly cordiform and rounded, lateral margin effaced with seta at anterior third on slightly raised area; apex markedly constricted; anterior angle feebly produced, hind angle slightly produced and setose; median line feebly defined, apical transverse impressions punctate, punctures infuscated; surface smooth throughout. <bold><italic>Pterothorax</italic>.</bold> Normal for genus, see description for genus above. Elytra moderate convex; at apical third twice as wide as head across eyes (WH/TW, mean both sexes: 0.534) and pronotum (WP/TW, mean both sexes: 0.508), longer than wide. Elytral interneurs evident as short discontinuous rows of widely spaced coarse punctures, interneurs effaced in the medial quadrants. Hind wings fully developed. <bold><italic>Legs</italic>.</bold> Overall, normal for genus, see description for genus above. <bold><italic>Abdominal sterna</italic>.</bold> Overall, normal for genus, see description for genus above. <bold><italic>Male genitalia</italic></bold> (<xref ref-type="fig" rid="F19">Fig. 74</xref>, see <xref ref-type="fig" rid="F17">Fig. 61</xref> for attribute labels). Median lobe with phallobase short about a fourth the length of shaft, basal opening large, oriented parallel to shaft. Shaft broad, moderately curved ventrally, dorsally sclerotized except for short ostium; in ventral aspect tapered toward rather broadly acute apex, in lateral aspect, a rounded apex. Left paramere very large and broad, right small and triangular; apex of left paramere lobate much longer than right paramere, about half the length of shaft (measured in left lateral aspect). Endophallus with 2 preapical spines, distal one very large. <bold><italic>Female genitalia</italic>.</bold> Not investigated, presumably similar to that of <italic><tp:taxon-name>Asklepia demiti</tp:taxon-name></italic> sp. n.</p></tp:treatment-sec><tp:treatment-sec sec-type="Dispersal potential"><title>Dispersal potential.</title><p>These beetles are macropterous and probably capable of flight. They are moderately swift and agile runners.</p></tp:treatment-sec><tp:treatment-sec sec-type="Distribution"><title>Distribution.</title><p>(<xref ref-type="fig" rid="F22">Fig. 78</xref>). This species has been found at only one location on the black-water system of the upper Amazon River drainage system. But that does not at all indicate its real distribution: as has been pointed out above, very small beetles are inadequately sampled, especially in the Neotropics.</p></tp:treatment-sec><tp:treatment-sec sec-type="Way of life"><title>Way of life.</title><p>See <xref ref-type="bibr" rid="B22">Erwin (1991)</xref> for a general description. Adults of this species are active in the rainy season in Igapó rainforest. They occur in wet leaf litter on wet soil in swales off to the side of the main river course and in open grassy marshes with some standing water.</p><!--PageBreak--></tp:treatment-sec><tp:treatment-sec sec-type="Other specimens examined"><title>Other specimens examined.</title><p><bold>Perú</bold>, Loreto,1 km SW Boca del Rio Samiria, Vigilante post No. 1, <named-content xmlns:xlink="http://www.w3.org/1999/xlink" content-type="dwc:verbatimCoordinates" xlink:type="simple">4.5005°S, 74.0659°W</named-content>, 99m, 5 May 1990 (T.L. Erwin)(NMNH: ADP132520, female paratype),14 August 1991 (T.L. Erwin)(NMNH: ADP067302, female paratype, ADP067301, male paratype),16 August 1991 (T.L. Erwin, M.G. Pogue) (NMNH: ADP051665, male paratype).</p><fig id="F17" position="float" orientation="portrait"><label>Figure 57–62.</label><caption><p>Illustrations, male aedeagus, dorsal, ventral, left lateral aspects. <bold>57</bold> <italic><tp:taxon-name>Asklepia geminata</tp:taxon-name></italic> (Bates, 1871) ADP109186, Río Samiria, Boca Caño Inglés Camp, Perú <bold>58</bold> <italic><tp:taxon-name>Asklepia campbellorum</tp:taxon-name></italic> Zamorano &amp; Erwin, sp. n. ADP109196, 20 km SW Manaus, Brazil <bold>59</bold> <italic><tp:taxon-name>Asklepia demiti</tp:taxon-name></italic> Erwin &amp; Zamorano, sp. n. ADP132585, Rio Demiti, Brazil <bold>60</bold> <italic><tp:taxon-name>Asklepia grammechrysea</tp:taxon-name></italic> Zamorano &amp; Erwin, sp. n. ADP052565, Río Sucusari, Perú <bold>61</bold> <italic><tp:taxon-name>Asklepia laetitia</tp:taxon-name></italic> Zamorano &amp; Erwin, sp. n. ADP109190, Leticia, Colombia. Legend: <bold>a</bold> apical area; <bold>bl</bold> basal lobe; <bold>bo</bold> basal orifice; <bold>lp</bold> left paramere; <bold>ml</bold> median lobe; <bold>om</bold> ostial membrane; <bold>oo</bold> ostial opening; <bold>rp</bold> right paramere; <bold>sh</bold> shaft; <bold>pb</bold> phallobase; <bold>ps</bold> phallobase shaft; <bold>ms</bold> medial spine; <bold>ds</bold> distal spine <bold>62</bold> <italic><tp:taxon-name>Asklepia lebioides</tp:taxon-name></italic> (Bates, 1871), comb. n., ADP109208, Rio Demiti, Brazil. Scale line = 0.25 mm.</p></caption><graphic xmlns:xlink="http://www.w3.org/1999/xlink" xlink:href="zookeys-430-001-g017.jpg" position="float" orientation="portrait" xlink:type="simple"/></fig><fig id="F18" position="float" orientation="portrait"><label>Figure 63–68.</label><caption><p>Illustrations, male aedeagus, dorsal, ventral, left lateral aspects. <bold>63</bold> <italic><tp:taxon-name>Asklepia matomena</tp:taxon-name></italic> Zamorano &amp; Erwin, sp. n. ADP132527, 20 km SW Manaus, Brazil <bold>64</bold> <italic><tp:taxon-name>Asklepia adisi</tp:taxon-name></italic> Erwin &amp; Zamorano, sp. n. Adis # 001335, Ilha de Marchantaria, Lago Camaleão, Brazil <bold>65</bold> <italic><tp:taxon-name>Asklepia biolat</tp:taxon-name></italic> Erwin &amp; Zamorano, sp. n. ADP132480, Pakitza, Perú <bold>66</bold> <italic><tp:taxon-name>Asklepia bracheia</tp:taxon-name></italic> Zamorano &amp; Erwin, sp. n. ADP067304, Boca del Río Samiria Perú <bold>67</bold> <italic><tp:taxon-name>Asklepia ecuadoriana</tp:taxon-name></italic> Erwin &amp; Zamorano, sp. n. ADP132468, Limoncocha, Ecuador. Endophallus not everted <bold>68</bold> <italic><tp:taxon-name>Asklepia ecuadoriana</tp:taxon-name></italic> Erwin &amp; Zamorano, sp. n. ADP132468, Limoncocha, Ecuador. Endophallus everted. Scale line = 0.25 mm.</p></caption><graphic xmlns:xlink="http://www.w3.org/1999/xlink" xlink:href="zookeys-430-001-g018.jpg" position="float" orientation="portrait" xlink:type="simple"/></fig><fig id="F19" position="float" orientation="portrait"><label>Figure 69–74.</label><caption><p><bold>69</bold> <italic><tp:taxon-name>Asklepia kathleenae</tp:taxon-name></italic> Erwin &amp; Zamorano, sp. n. ADP132529, Belém, Brazil <bold>70</bold> <italic><tp:taxon-name>Asklepia marchantaria</tp:taxon-name></italic> Erwin &amp; Zamorano, sp. n. Adis # 001103, Ilha de Marchantaria, Lago Camaleão, Brazil <bold>71</bold> <italic><tp:taxon-name>Asklepia pakitza</tp:taxon-name></italic> Erwin &amp; Zamorano, sp. n. ADP132466, Pakitza, Perú <bold>72</bold> <italic><tp:taxon-name>Asklepia paraguayensis</tp:taxon-name></italic> Zamorano &amp; Erwin, sp. n. ADP132769, San Lorenzo Paraguay <bold>73</bold> <italic><tp:taxon-name>Asklepia surinamensis</tp:taxon-name></italic> Zamorano &amp; Erwin, sp. n. ADP132763, l’Hermitage, Surinam <bold>74</bold> <italic><tp:taxon-name>Asklepia vigilante</tp:taxon-name></italic> Erwin &amp; Zamorano, sp. n. ADP067301, Boca del Río Samiria, Perú.</p></caption><graphic xmlns:xlink="http://www.w3.org/1999/xlink" xlink:href="zookeys-430-001-g019.jpg" position="float" orientation="portrait" xlink:type="simple"/></fig><fig id="F20" position="float" orientation="portrait"><label>Figure 75.</label><caption><p><italic><tp:taxon-name>Asklepia demiti</tp:taxon-name></italic> sp. n. Digital Photo-illustration, female genitalia based on specimen ADP132483 from Rio Demiti, Brazil. <bold>A</bold> Dorsal aspect. Legend, <bold>bc</bold>, bursa copulatrix; <bold>co</bold> common oviduct; <bold>sg</bold> spermathecal gland; <bold>sgd</bold> spermathecal gland duct; <bold>sp</bold> spermatheca. dorsal aspect; <bold>vc</bold> villous canal; <bold>lt</bold> laterotergite; <bold>gc1</bold> gonocoxite 1; <bold>gc2</bold> gonocoxite 2. <bold>B</bold> Gonocoxite 2, dorsal aspect: Legend, <bold>b</bold> base of gonocoxite 2; <bold>bl</bold> blade of gonocoxite 2; <bold>des</bold> dorsal ensiform seta. C. Defense gland (<bold>gldr</bold>); <bold>cc</bold> accessory gland; <bold>ed</bold> efferent duct.</p></caption><graphic xmlns:xlink="http://www.w3.org/1999/xlink" xlink:href="zookeys-430-001-g020.jpg" position="float" orientation="portrait" xlink:type="simple"/></fig><fig id="F21" position="float" orientation="portrait"><label>Figure 76–77.</label><caption><p><bold>76</bold> Distribution map for known localities of <italic><tp:taxon-name>Asklepia geminata</tp:taxon-name></italic> (Bates) <bold>77</bold> Distribution map for known localities of <italic><tp:taxon-name>Asklepia</tp:taxon-name></italic> species of the <italic>hilaris</italic> group.</p></caption><graphic xmlns:xlink="http://www.w3.org/1999/xlink" xlink:href="zookeys-430-001-g021.jpg" position="float" orientation="portrait" xlink:type="simple"/></fig><fig id="F22" position="float" orientation="portrait"><label>Figure 78.</label><caption><p>Distribution map for known localities of <italic><tp:taxon-name>Asklepia</tp:taxon-name></italic> species of the <italic>pulchripennis</italic> group.</p></caption><graphic xmlns:xlink="http://www.w3.org/1999/xlink" xlink:href="zookeys-430-001-g022.jpg" position="float" orientation="portrait" xlink:type="simple"/></fig><fig id="F23" position="float" orientation="portrait"><label>Figure 79.</label><caption><p>Distribution map for known localities of <italic><tp:taxon-name>Peruphorticus gulliveri</tp:taxon-name></italic> sp. n.</p></caption><graphic xmlns:xlink="http://www.w3.org/1999/xlink" xlink:href="zookeys-430-001-g023.jpg" position="float" orientation="portrait" xlink:type="simple"/></fig></tp:treatment-sec><tp:treatment-sec><!--Section generated to contain objects referenced in tp:taxon-treatment.--><fig id="F15" position="float" orientation="portrait"><label>Figure 53–55.</label><caption><p>Digital Photo-illustrations, habitus, dorsal aspect of holotypes. <bold>53</bold> <italic><tp:taxon-name>Asklepia strandi</tp:taxon-name></italic> Liebke, 1938, Guyana, ABL = 3.00 mm (from Liebke, 1938:114). Liebke’s illustration of <italic><tp:taxon-name>Asklepia strandi</tp:taxon-name></italic> Liebke. The single specimen Liebke described was likely lost during World War II. We have seen no specimens from Guyana, nor any specimens matching this illustration from anywhere <bold>54</bold> <italic><tp:taxon-name>Asklepia surinamensis</tp:taxon-name></italic> Erwin &amp; Zamorano, sp. n. ADP130040, l’Hermitage, Surinam River, Surinam <bold>55</bold> <italic><tp:taxon-name>Asklepia vigilante</tp:taxon-name></italic> Erwin &amp; Zamorano, sp. n. ADP051642, Boca del Río Samiria, Perú. Scale line = 1 mm.</p></caption><graphic xmlns:xlink="http://www.w3.org/1999/xlink" xlink:href="zookeys-430-001-g015.jpg" position="float" orientation="portrait" xlink:type="simple"/></fig><table-wrap id="T26" position="float" orientation="portrait"><label>Table 26.</label><caption><p><italic><tp:taxon-name><tp:taxon-name-part taxon-name-part-type="genus">Asklepia</tp:taxon-name-part> <tp:taxon-name-part taxon-name-part-type="species">vigilante</tp:taxon-name-part></tp:taxon-name></italic> Erwin &amp; Zamorano, sp. n.</p></caption><table rules="all"><tbody><tr><td rowspan="1" colspan="8" style="text-align:center"><bold>Standard deviation</bold>
                                </td></tr><tr><td rowspan="1" colspan="1" style="text-align:center"><bold>SBL</bold>
                                </td><td rowspan="1" colspan="1" style="text-align:center"><bold>MW</bold>
                                </td><td rowspan="1" colspan="1" style="text-align:center"><bold>LP</bold>
                                </td><td rowspan="1" colspan="1" style="text-align:center"><bold>LE</bold>
                                </td><td rowspan="1" colspan="1" style="text-align:center"><bold>LH</bold>
                                </td><td rowspan="1" colspan="1" style="text-align:center"><bold>WP</bold>
                                </td><td rowspan="1" colspan="1" style="text-align:center"><bold>WH</bold>
                                </td><td rowspan="1" colspan="1" style="text-align:center"><bold>WE</bold>
                                </td></tr><tr><td rowspan="1" colspan="1" style="text-align:center">0.277</td><td rowspan="1" colspan="1" style="text-align:center">0.081</td><td rowspan="1" colspan="1" style="text-align:center">0.065</td><td rowspan="1" colspan="1" style="text-align:center">0.182</td><td rowspan="1" colspan="1" style="text-align:center">0.040</td><td rowspan="1" colspan="1" style="text-align:center">0.061</td><td rowspan="1" colspan="1" style="text-align:center">0.063</td><td rowspan="1" colspan="1" style="text-align:center">0.040</td></tr><tr><td rowspan="1" colspan="5" style="text-align:center"><bold>Total length</bold>
                                </td><td rowspan="1" colspan="1" style="text-align:center"/><td rowspan="1" colspan="1" style="text-align:center"/><td rowspan="1" colspan="1" style="text-align:center"/></tr><tr><td rowspan="1" colspan="1" style="text-align:center">Specimens</td><td rowspan="1" colspan="1" style="text-align:center">N</td><td rowspan="1" colspan="2" style="text-align:center">Range</td><td rowspan="1" colspan="1" style="text-align:center">Mean</td><td rowspan="1" colspan="1" style="text-align:center"/><td rowspan="1" colspan="1" style="text-align:center"/><td rowspan="1" colspan="1" style="text-align:center"/></tr><tr><td rowspan="1" colspan="1" style="text-align:center"/><td rowspan="1" colspan="1" style="text-align:center">6</td><td rowspan="1" colspan="2" style="text-align:center">2.589–3.259</td><td rowspan="1" colspan="1" style="text-align:center">2.867</td><td rowspan="1" colspan="1" style="text-align:center"/><td rowspan="1" colspan="1" style="text-align:center"/><td rowspan="1" colspan="1" style="text-align:center"/></tr><tr><td rowspan="1" colspan="5" style="text-align:center"><bold>Total length</bold>
                                </td><td rowspan="1" colspan="1" style="text-align:center"/><td rowspan="1" colspan="1" style="text-align:center"/><td rowspan="1" colspan="1" style="text-align:center"/></tr><tr><td rowspan="1" colspan="1" style="text-align:center">Specimens</td><td rowspan="1" colspan="1" style="text-align:center">N</td><td rowspan="1" colspan="2" style="text-align:center">Range</td><td rowspan="1" colspan="1" style="text-align:center">Mean</td><td rowspan="1" colspan="1" style="text-align:center"/><td rowspan="1" colspan="1" style="text-align:center"/><td rowspan="1" colspan="1" style="text-align:center"/></tr><tr><td rowspan="1" colspan="1" style="text-align:center"/><td rowspan="1" colspan="1" style="text-align:center">6</td><td rowspan="1" colspan="2" style="text-align:center">1.397–1.598</td><td rowspan="1" colspan="1" style="text-align:center">1.506</td><td rowspan="1" colspan="1" style="text-align:center"/><td rowspan="1" colspan="1" style="text-align:center"/><td rowspan="1" colspan="1" style="text-align:center"/></tr><tr><td rowspan="1" colspan="5" style="text-align:center"><bold>Width of head/Total width</bold>
                                </td><td rowspan="1" colspan="1" style="text-align:center"/><td rowspan="1" colspan="1" style="text-align:center"/><td rowspan="1" colspan="1" style="text-align:center"/></tr><tr><td rowspan="1" colspan="1" style="text-align:center">Specimens</td><td rowspan="1" colspan="1" style="text-align:center">N</td><td rowspan="1" colspan="2" style="text-align:center">Range</td><td rowspan="1" colspan="1" style="text-align:center">Mean</td><td rowspan="1" colspan="1" style="text-align:center"/><td rowspan="1" colspan="1" style="text-align:center"/><td rowspan="1" colspan="1" style="text-align:center"/></tr><tr><td rowspan="1" colspan="1" style="text-align:center"/><td rowspan="1" colspan="1" style="text-align:center">6</td><td rowspan="1" colspan="2" style="text-align:center">0.505-0.565</td><td rowspan="1" colspan="1" style="text-align:center">0.508</td><td rowspan="1" colspan="1" style="text-align:center"/><td rowspan="1" colspan="1" style="text-align:center"/><td rowspan="1" colspan="1" style="text-align:center"/></tr><tr><td rowspan="1" colspan="5" style="text-align:center"><bold>Pronotum: Width (at widest part)/Length</bold>
                                </td><td rowspan="1" colspan="1" style="text-align:center"/><td rowspan="1" colspan="1" style="text-align:center"/><td rowspan="1" colspan="1" style="text-align:center"/></tr><tr><td rowspan="1" colspan="1" style="text-align:center">Specimens</td><td rowspan="1" colspan="1" style="text-align:center">N</td><td rowspan="1" colspan="2" style="text-align:center">Range</td><td rowspan="1" colspan="1" style="text-align:center">Mean</td><td rowspan="1" colspan="1" style="text-align:center"/><td rowspan="1" colspan="1" style="text-align:center"/><td rowspan="1" colspan="1" style="text-align:center"/></tr><tr><td rowspan="1" colspan="1" style="text-align:center"/><td rowspan="1" colspan="1" style="text-align:center">6</td><td rowspan="1" colspan="2" style="text-align:center">1.146–1.265</td><td rowspan="1" colspan="1" style="text-align:center">1.209</td><td rowspan="1" colspan="1" style="text-align:center"/><td rowspan="1" colspan="1" style="text-align:center"/><td rowspan="1" colspan="1" style="text-align:center"/></tr><tr><td rowspan="1" colspan="5" style="text-align:center"><bold>Length of pronotum / Length of head</bold>
                                </td><td rowspan="1" colspan="1" style="text-align:center"/><td rowspan="1" colspan="1" style="text-align:center"/><td rowspan="1" colspan="1" style="text-align:center"/></tr><tr><td rowspan="1" colspan="1" style="text-align:center">Specimens</td><td rowspan="1" colspan="1" style="text-align:center">N</td><td rowspan="1" colspan="2" style="text-align:center">Range</td><td rowspan="1" colspan="1" style="text-align:center">Mean</td><td rowspan="1" colspan="1" style="text-align:center"/><td rowspan="1" colspan="1" style="text-align:center"/><td rowspan="1" colspan="1" style="text-align:center"/></tr><tr><td rowspan="1" colspan="1" style="text-align:center"/><td rowspan="1" colspan="1" style="text-align:center">6</td><td rowspan="1" colspan="2" style="text-align:center">1.307–1.552</td><td rowspan="1" colspan="1" style="text-align:center">1.436</td><td rowspan="1" colspan="1" style="text-align:center"/><td rowspan="1" colspan="1" style="text-align:center"/><td rowspan="1" colspan="1" style="text-align:center"/></tr></tbody></table></table-wrap></tp:treatment-sec><ref-list><ref id="B54"><mixed-citation xmlns:xlink="http://www.w3.org/1999/xlink" xlink:type="simple"><person-group><name name-style="western"><surname>Liebke</surname><given-names>M</given-names></name></person-group> (<year>1938</year>) <article-title>Denkschrift über die Carabiden-Tribus Colliurini. Festschrift zum 60. Geburtstage von Profesor Dr.</article-title><source>Embrik Strand</source><volume>4</volume>: <fpage>37</fpage>–<lpage>141</lpage>.</mixed-citation></ref><ref id="B22"><mixed-citation xmlns:xlink="http://www.w3.org/1999/xlink" xlink:type="simple"><person-group><name name-style="western"><surname>Erwin</surname><given-names>TL</given-names></name></person-group> (<year>1991</year>) <article-title>Natural history of the carabid beetles at the BIOLAT Rio Manu Biological Station, Pakitza, Perú.</article-title><source>Revista Peruana de Entomología</source><volume>33</volume>: <fpage>1</fpage>–<lpage>85</lpage>.</mixed-citation></ref></ref-list></tp:taxon-treatment>
